# Supplementary material for: In Vitro Hatching of Scylla paramamosain Embryos: Insights from Developmental and Transcriptomic Analyses
Source: Int J Mol Sci. 2026 Jan 10;27(2):714. doi: 10.3390/ijms27020714 (PMC12840858; doi:10.3390/ijms27020714)
Supplement: Supplementary file 1 [file ijms-27-00714-s001.zip]

Archive with 1 entries (1 files):
- ijms-4048018-supplementary.xlsx
