# Supplementary material for: In Vitro Hatching of Scylla paramamosain Embryos: Insights from Developmental and Transcriptomic Analyses
Source: Int J Mol Sci. 2026 Jan 10;27(2):714. doi: 10.3390/ijms27020714 (PMC12840858; doi:10.3390/ijms27020714)
Supplement: Supplementary file 1 [file ijms-27-00714-s001.zip › ijms-4048018-supplementary.xlsx]

## Sheet: IVI vs MI UP
Table S1 In pairwise comparisons of Top DEGs with annotation
GeneID	log2FC	p-value	Regulation	Annotation
ATP6	3.18671	0.000204539	Up	ATP synthase subunit a
LOC135088686	1.21087	0.010874	Up	tRNA-dihydrouridine(16/17) synthase [NAD(P)(+)]-like
LOC135088734	1.64152	0.000760123	Up	Dipeptidyl peptidase 1
LOC135088746	2.35263	0.00326928	Up	Signal recognition particle 9 kDa protein
LOC135088767	2.16807	4.34454e-05	Up	ATP-dependent RNA helicase Ddx1
LOC135088799	2.48397	2.53589e-05	Up	Tigger transposable element-derived protein 7
LOC135088867	2.14376	0.00228602	Up	Leukocyte receptor cluster member 1
LOC135088973	2.23941	0.000369039	Up	Single-pass membrane and coiled-coil domain-containing protein 4 homolog
LOC135088991	4.84234	1.7636e-10	Up	Glutathione S-transferase Mu 2
LOC135089028	1.26579	0.000813064	Up	Leucine--tRNA ligase, cytoplasmic
LOC135089033	1.31071	0.00338096	Up	PEST proteolytic signal-containing nuclear protein
LOC135089044	1.83193	0.000344161	Up	Glutamine amidotransferase-like class 1 domain-containing protein 3, mitochondrial
LOC135089051	2.2087	1.639e-05	Up	PHD finger-like domain-containing protein 5A
LOC135089053	1.16659	0.0134372	Up	Rab GDP dissociation inhibitor alpha
LOC135089059	1.11241	0.00201641	Up	4-hydroxybenzoate polyprenyltransferase, mitochondrial
LOC135089065	1.19503	0.00067953	Up	SWI/SNF complex subunit SMARCC2
LOC135089071	1.69384	0.00276655	Up	Nucleoporin Nup37
LOC135089092	1.83337	0.000293576	Up	Probable serine--tRNA ligase, cytoplasmic
LOC135089096	4.87331	1.32342e-07	Up	Probable RNA-directed DNA polymerase from transposon BS
LOC135089098	3.44834	2.84554e-05	Up	Arasin 2 OS=Hyas araneus OX=361634 PE=2 SV=1
LOC135089105	2.47527	0.00241327	Up	Chromosome transmission fidelity protein 8 homolog
LOC135089119	1.88156	0.0014234	Up	Non-structural maintenance of chromosomes element 3 homolog
LOC135089125	1.67463	0.00285204	Up	Small nuclear ribonucleoprotein Sm D3
LOC135089135	1.30727	6.02529e-05	Up	Inosine-5'-monophosphate dehydrogenase 1
LOC135089176	1.49733	7.64436e-06	Up	FACT complex subunit spt16
LOC135089178	3.72159	0.00208563	Up	Hemolymph clottable protein OS=Penaeus monodon OX=6687 PE=1 SV=1
LOC135089179	1.48399	0.000612781	Up	Dystrophin, isoform E
LOC135089197	1.39861	0.00104153	Up	Protein turtle homolog A
LOC135089207	1.73327	0.00909955	Up	UDP-glycosyltransferase UGT5
LOC135089210	2.6848	0.00456702	Up	Ceramide-1-phosphate transfer protein
LOC135089223	1.66754	0.000188288	Up	Cleavage stimulation factor subunit 1
LOC135089246	2.44768	0.00285809	Up	Activated RNA polymerase II transcriptional coactivator p15
LOC135089249	12.9044	6.17275e-24	Up	Glutamate carboxypeptidase 2
LOC135089267	1.84889	0.00809047	Up	Spindle assembly abnormal protein 6 homolog
LOC135089291	2.36901	7.95099e-08	Up	Phosphoacetylglucosamine mutase
LOC135089304	3.55763	3.95723e-07	Up	Cubilin
LOC135089305	2.22732	2.1835e-06	Up	Ubiquitin carboxyl-terminal hydrolase 14
LOC135089322	1.60374	6.4647e-05	Up	Protein DEK
LOC135089430	3.96194	1.54044e-12	Up	Carbohydrate sulfotransferase 14
LOC135089431	1.78868	0.000205834	Up	ATP-dependent DNA helicase Q1
LOC135089484	3.65716	7.55732e-06	Up	DNA replication complex GINS protein SLD5
LOC135089505	2.03954	0.00609928	Up	Large neutral amino acids transporter small subunit 2
LOC135089538	1.37606	0.0102709	Up	m-AAA protease-interacting protein 1, mitochondrial
LOC135089554	1.25007	0.000843544	Up	RNA-binding protein 1
LOC135089555	1.64299	0.00660459	Up	Ragulator complex protein LAMTOR5
LOC135089565	1.75392	1.94939e-06	Up	GDP-fucose protein O-fucosyltransferase 1
LOC135089590	4.49789	1.70018e-07	Up	UPF0545 protein C22orf39 homolog OS=Mus musculus OX=10090 PE=3 SV=1
LOC135089594	1.52188	0.00478897	Up	Metaxin-2
LOC135089595	2.23093	6.14368e-05	Up	Ubiquitin-conjugating enzyme E2 S
LOC135089624	2.27552	1.09938e-05	Up	tRNA (guanine-N(7)-)-methyltransferase
LOC135089646	2.36389	6.68263e-05	Up	Phenoloxidase-activating factor 2
LOC135089652	2.70907	0.00314856	Up	N-alpha-acetyltransferase 10
LOC135089655	1.73293	3.68821e-05	Up	S-phase kinase-associated protein 2
LOC135089663	1.94022	0.00221168	Up	Structural maintenance of chromosomes protein 3
LOC135089669	2.53702	0.00206548	Up	DNA replication complex GINS protein PSF1
LOC135089670	2.53768	3.72963e-05	Up	Proliferation-associated protein 2G4
LOC135089675	1.93732	1.99044e-06	Up	General transcription factor IIE subunit 1
LOC135089676	1.32649	0.0112385	Up	RNA exonuclease 5
LOC135089695	1.49564	9.75842e-05	Up	Eukaryotic translation initiation factor 4E
LOC135089696	2.27974	0.00117044	Up	Biogenesis of lysosome-related organelles complex 1 subunit 4
LOC135089700	1.7163	7.81559e-05	Up	Enoyl-[acyl-carrier-protein] reductase, mitochondrial
LOC135089702	1.9037	8.78484e-05	Up	Charged multivesicular body protein 6-A
LOC135089703	3.03316	4.72235e-05	Up	Prefoldin subunit 3
LOC135089712	1.34669	0.00443539	Up	eIF-2-alpha kinase activator GCN1
LOC135089715	1.55445	0.00215438	Up	26S proteasome non-ATPase regulatory subunit 14
LOC135089717	1.88161	7.97206e-05	Up	eIF-2-alpha kinase activator GCN1
LOC135089731	1.85897	5.66051e-05	Up	Translocon-associated protein subunit delta
LOC135089733	1.22843	0.00173374	Up	Caspase activity and apoptosis inhibitor 1
LOC135089734	1.75428	0.000683394	Up	Probable malonyl-CoA-acyl carrier protein transacylase, mitochondrial
LOC135089755	1.41935	0.00118731	Up	High affinity copper uptake protein 1
LOC135089781	1.17191	0.00342976	Up	Glucose-6-phosphate isomerase
LOC135089807	2.15396	1.68152e-09	Up	GPI ethanolamine phosphate transferase 3
LOC135089808	1.40053	0.0132445	Up	Progranulin
LOC135089842	1.40815	0.0100242	Up	Probable 39S ribosomal protein L23, mitochondrial
LOC135089856	1.29619	4.16043e-05	Up	Peptidyl-prolyl cis-trans isomerase FKBP7
LOC135089864	2.33567	6.6345e-08	Up	Histone-lysine N-methyltransferase SUV39H2
LOC135089963	1.89468	0.00182257	Up	Vesicle transport protein USE1
LOC135089967	1.01492	0.00679376	Up	Beta-mannosidase
LOC135089989	2.93533	0.000305551	Up	Charged multivesicular body protein 2b
LOC135090003	1.50887	0.00227931	Up	Coiled-coil domain-containing protein 22
LOC135090008	1.73356	0.000462676	Up	Heat shock protein hsp-16.2
LOC135090020	1.65929	0.000646155	Up	DNA helicase MCM8
LOC135090023	1.97249	0.00263447	Up	Histone chaperone asf1
LOC135090031	2.23546	1.73915e-06	Up	DNA-directed RNA polymerase III subunit RPC3
LOC135090039	1.30013	0.000186559	Up	Sphingomyelin phosphodiesterase 4
LOC135090043	1.55847	0.000834061	Up	U5 small nuclear ribonucleoprotein 40 kDa protein
LOC135090044	2.05818	0.000267521	Up	AP-3 complex subunit sigma-1
LOC135090047	2.61376	8.2412e-10	Up	Protein CIP2A
LOC135090052	4.09145	5.95179e-06	Up	Serum amyloid A-3 protein
LOC135090065	3.04766	8.64339e-08	Up	Sodium/glucose cotransporter 4
LOC135090081	2.46538	3.33707e-06	Up	Cysteine dioxygenase type 1
LOC135090099	1.33322	0.00611134	Up	Trimethyllysine dioxygenase, mitochondrial
LOC135090100	2.70818	0.000168178	Up	Protein aveugle
LOC135090108	2.78953	1.75688e-12	Up	Calumenin-B
LOC135090116	2.41541	3.72302e-05	Up	Tigger transposable element-derived protein 1
LOC135090130	1.2276	0.000842829	Up	Guanine nucleotide-binding protein-like 1
LOC135090137	1.64067	0.00575191	Up	NADPH-dependent diflavin oxidoreductase 1
LOC135090138	2.23687	6.16875e-06	Up	Vesicle-trafficking protein SEC22b-B
LOC135090140	1.59072	0.000191419	Up	5-methylcytosine rRNA methyltransferase NSUN4
LOC135090145	1.80749	0.00130126	Up	ATP-dependent DNA helicase DDX11
LOC135090151	2.50963	7.55373e-06	Up	Thioredoxin-related transmembrane protein 1
LOC135090152	2.08191	2.2235e-08	Up	Cleavage stimulation factor subunit 3
LOC135090203	1.79922	5.88967e-06	Up	Kinesin-like protein KIF23
LOC135090206	2.30483	9.06128e-06	Up	Lactosylceramide 4-alpha-galactosyltransferase
LOC135090211	2.18278	4.05704e-05	Up	Mitochondrial transcription rescue factor 1
LOC135090219	2.54046	0.00117429	Up	Phosphatidylinositol N-acetylglucosaminyltransferase subunit H
LOC135090225	2.29749	7.00907e-05	Up	CDAN1-interacting nuclease 1 OS=Xenopus laevis OX=8355 PE=2 SV=2
LOC135090226	2.15148	0.00287674	Up	BolA-like protein 1
LOC135090237	3.34101	0.000604461	Up	Zinc finger SWIM domain-containing protein 7
LOC135090239	1.23308	0.005763	Up	FAD-linked sulfhydryl oxidase ALR
LOC135090249	1.63024	0.000570594	Up	PCNA-interacting partner
LOC135090257	1.59113	0.00110727	Up	Retinol dehydrogenase 13
LOC135090273	2.05731	0.000838678	Up	39S ribosomal protein L28, mitochondrial
LOC135090279	5.28382	4.91203e-30	Up	Xanthine dehydrogenase/oxidase
LOC135090289	1.68302	0.00417725	Up	DNA-directed primase/polymerase protein
LOC135090326	2.35797	0.000626886	Up	Cytoplasmic dynein 1 intermediate chain 1
LOC135090355	1.59954	0.00638317	Up	Vitelline membrane outer layer protein 1 homolog
LOC135090462	3.17628	0.000172115	Up	tRNA selenocysteine 1-associated protein 1
LOC135090469	1.94049	1.12454e-05	Up	Mariner Mos1 transposase
LOC135090496	2.78043	0.00497356	Up	Ribosomal protein S6 kinase alpha-5
LOC135090526	1.45473	0.00681967	Up	Carbohydrate sulfotransferase 1
LOC135090530	3.13807	2.15829e-05	Up	B-cell CLL/lymphoma 7 protein family member C
LOC135090561	2.17071	0.0111721	Up	LYR motif-containing protein 2
LOC135090584	2.5976	2.98754e-09	Up	Xyloside xylosyltransferase 1
LOC135090593	1.31958	0.00593386	Up	GDP-Man:Man(3)GlcNAc(2)-PP-Dol alpha-1,2-mannosyltransferase
LOC135090594	1.92475	0.00362245	Up	Protein MAK16 homolog B
LOC135090597	1.31639	0.0134599	Up	Protein Star
LOC135090602	2.8247	5.04955e-06	Up	Cilia- and flagella-associated protein 20
LOC135090616	2.28232	0.00235586	Up	Probable ATP-dependent RNA helicase DHX35
LOC135090669	4.46954	1.429e-27	Up	Vacuolar protein sorting-associated protein 4B
LOC135090672	1.7631	0.000482315	Up	Dual specificity protein phosphatase 18
LOC135090701	1.3481	0.0129131	Up	Digestive cysteine proteinase 3
LOC135090721	2.29203	1.07503e-06	Up	Dolichyl-diphosphooligosaccharide--protein glycosyltransferase subunit 1
LOC135090749	7.97823	3.27895e-72	Up	Hemocyanin B chain OS=Panulirus interruptus OX=6735 PE=1 SV=1
LOC135090750	11.3308	3.51974e-107	Up	Hemocyanin A chain OS=Panulirus interruptus OX=6735 PE=1 SV=2
LOC135090755	6.28396	1.20443e-12	Up	Neuroparsin-A OS=Locusta migratoria OX=7004 PE=1 SV=3
LOC135090759	2.42657	1.38005e-06	Up	Sideroflexin-2
LOC135090760	2.22944	3.91949e-06	Up	ATP synthase subunit C lysine N-methyltransferase
LOC135090761	1.1847	0.00183418	Up	Regulator of microtubule dynamics protein 3
LOC135090767	3.98252	6.55991e-10	Up	Serine protease inhibitor dipetalogastin (Fragment) OS=Dipetalogaster maximus OX=72496 PE=1 SV=2
LOC135090788	1.13997	0.00305246	Up	Ribonuclease Z, mitochondrial
LOC135090838	2.12931	0.00032609	Up	U4/U6.U5 tri-snRNP-associated protein 2
LOC135090847	1.42714	0.00553822	Up	39S ribosomal protein L44, mitochondrial
LOC135090859	3.66642	1.69728e-06	Up	Lysosomal aspartic protease
LOC135090861	3.02647	0.000742372	Up	SAYSvFN domain-containing protein 1
LOC135090879	1.59035	0.00016376	Up	Nuclear transcription factor Y subunit beta
LOC135090881	1.24529	0.00322641	Up	ER membrane protein complex subunit 4
LOC135090885	2.89608	9.12243e-11	Up	Glycine receptor subunit alpha-3
LOC135090898	1.96915	0.0102682	Up	U6 snRNA-associated Sm-like protein LSm5
LOC135090911	2.37693	0.000356388	Up	Protein XNDC1N
LOC135090928	1.14386	0.00847943	Up	Moesin/ezrin/radixin homolog 1
LOC135090934	1.42073	0.0106525	Up	Serine protease persephone
LOC135090937	2.08336	0.00198059	Up	Toll-like receptor Tollo
LOC135090945	1.73025	0.00291313	Up	Programmed cell death protein 7
LOC135090959	1.46464	0.000154505	Up	Solute carrier family 35 member B1
LOC135090975	1.13015	0.00628584	Up	Chromosome-associated kinesin KIF4A
LOC135090992	1.67362	0.00345061	Up	Trypsin-1 OS=Astacus astacus OX=6715 PE=1 SV=1
LOC135091012	1.78423	5.16413e-05	Up	Dihydropteridine reductase
LOC135091019	4.29099	7.27389e-22	Up	Organic cation transporter protein
LOC135091032	1.58226	8.99848e-05	Up	Heat shock protein 60A
LOC135091035	1.11311	0.00198812	Up	Tektin-2
LOC135091036	2.22815	6.66194e-05	Up	10 kDa heat shock protein, mitochondrial
LOC135091042	2.23436	0.000186495	Up	Transmembrane emp24 domain-containing protein eca
LOC135091044	1.52154	0.00281367	Up	Membrane-associated progesterone receptor component 1
LOC135091071	2.41037	6.42384e-09	Up	NADH-cytochrome b5 reductase 1
LOC135091088	5.52177	5.0019e-07	Up	Major facilitator superfamily domain-containing protein 10
LOC135091128	1.89217	6.01297e-05	Up	Double-stranded RNA-specific editase 1
LOC135091137	1.38536	0.000589458	Up	Dymeclin
LOC135091146	7.56367	1.2138e-38	Up	Apolipoprotein D
LOC135091162	3.26191	0.000268181	Up	Apolipoprotein D
LOC135091230	1.20187	0.0130751	Up	Urocanate hydratase
LOC135091249	1.31107	0.000888039	Up	Zinc finger Ran-binding domain-containing protein 2
LOC135091279	1.04153	0.0111491	Up	Multifunctional methyltransferase subunit TRM112-like protein
LOC135091284	4.0167	2.77049e-06	Up	AP-1 complex subunit mu-1
LOC135091288	1.65472	3.67968e-06	Up	Dolichyl-diphosphooligosaccharide--protein glycosyltransferase subunit STT3B
LOC135091310	3.1531	0.000446273	Up	MRN complex-interacting protein
LOC135091316	5.7888	1.16093e-13	Up	GDP-L-fucose synthase
LOC135091358	3.55403	7.18078e-22	Up	CAD protein
LOC135091361	1.19624	0.00845571	Up	GDP-L-fucose synthase
LOC135091368	1.83655	2.23257e-06	Up	Alpha-L-fucosidase
LOC135091379	1.8078	0.00610801	Up	Protein LLP homolog
LOC135091394	2.1033	0.00133038	Up	Zinc finger matrin-type protein 2
LOC135091412	1.37865	0.000240118	Up	DNA ligase 1
LOC135091414	1.82315	0.00350987	Up	Nuclear envelope integral membrane protein
LOC135091421	1.87807	0.00449282	Up	Aprataxin and PNK-like factor
LOC135091426	3.41183	1.57476e-05	Up	Facilitated trehalose transporter Tret1
LOC135091437	2.77146	4.38586e-07	Up	Dipeptidyl peptidase 3
LOC135091438	1.54009	0.000189495	Up	BRCA1-associated RING domain protein 1
LOC135091440	1.28221	0.00242399	Up	ER membrane protein complex subunit 2-B
LOC135091466	1.56867	0.0118463	Up	Beta-alanine-activating enzyme
LOC135091472	2.14029	0.000495521	Up	Pterin-4-alpha-carbinolamine dehydratase 2
LOC135091503	1.97822	0.000283164	Up	Stromal cell-derived factor 2
LOC135091560	1.56698	0.00341761	Up	Checkpoint protein HUS1
LOC135091611	1.69913	0.00483633	Up	tRNA-dihydrouridine(20a/20b) synthase [NAD(P)+]-like
LOC135091638	1.23028	0.0117798	Up	Endothelial differentiation-related factor 1
LOC135091641	1.01952	0.00430809	Up	Vacuolar protein sorting-associated protein VTA1 homolog
LOC135091649	2.94515	0.000425062	Up	Protein NATD1
LOC135091654	2.0944	3.50101e-05	Up	Peroxisomal membrane protein PMP34
LOC135091668	1.57142	0.000981191	Up	GPI mannosyltransferase 1
LOC135091678	2.28821	0.00194176	Up	DNA-directed RNA polymerase III subunit RPC9
LOC135091680	2.14985	0.000182667	Up	Rab-like protein 3
LOC135091685	1.40357	0.00509863	Up	Gem-associated protein 6
LOC135091709	2.0599	7.44404e-06	Up	DNA polymerase delta subunit 2
LOC135091716	2.89082	1.55718e-06	Up	Adenylyltransferase and sulfurtransferase MOCS3
LOC135091717	1.91405	0.000753328	Up	Splicing factor U2af 38 kDa subunit
LOC135091719	2.11813	0.000138764	Up	Leucine-rich PPR motif-containing protein, mitochondrial
LOC135091739	1.79133	0.00190695	Up	EEF1A lysine methyltransferase 1
LOC135091778	2.60714	0.00165176	Up	Nucleolar protein 12
LOC135091780	1.45378	0.00319321	Up	DNA-directed RNA polymerase III subunit RPC4
LOC135091782	1.50974	0.00517718	Up	Aprataxin (Fragment)
LOC135091821	1.4532	0.000310335	Up	GDP-mannose 4,6 dehydratase
LOC135091834	1.70282	6.74521e-06	Up	Valine--tRNA ligase
LOC135091836	1.04513	0.00432843	Up	Zinc finger protein-like 1
LOC135091837	2.26933	0.0054442	Up	26S proteasome complex subunit SEM1
LOC135091846	6.03431	1.97842e-15	Up	Selenoprotein M
LOC135091847	2.25842	6.45226e-05	Up	Pre-mRNA-processing factor 19
LOC135091879	1.77748	4.5581e-07	Up	Nardilysin
LOC135091887	2.09258	0.000969028	Up	DNA repair protein RAD51 homolog 4
LOC135091893	2.80667	1.99496e-05	Up	Troponin C, isotype gamma OS=Astacus leptodactylus OX=6717 PE=1 SV=1
LOC135091949	1.94788	0.000102203	Up	Serine/threonine-protein phosphatase PP1-alpha catalytic subunit
LOC135091952	2.54832	0.000158482	Up	mRNA export factor Gle1
LOC135091972	1.42731	0.00604838	Up	Deoxynucleoside kinase
LOC135091973	1.88756	0.00109586	Up	Zinc finger matrin-type protein 5
LOC135091977	1.301	0.00192725	Up	CDP-diacylglycerol--glycerol-3-phosphate 3-phosphatidyltransferase, mitochondrial
LOC135092014	1.81939	0.000155244	Up	Protein IMPACT
LOC135092018	1.82875	2.61615e-05	Up	TBC1 domain family member 31
LOC135092043	2.60163	1.1711e-05	Up	Guanine nucleotide-binding protein G(I)/G(S)/G(O) subunit gamma-12
LOC135092048	2.49363	1.54251e-07	Up	Protein aurora borealis
LOC135092051	2.02604	2.71255e-06	Up	Hydroxyacylglutathione hydrolase, mitochondrial
LOC135092059	1.61957	0.000452942	Up	Neuroparsin-A OS=Locusta migratoria OX=7004 PE=1 SV=3
LOC135092070	2.28183	0.000475729	Up	Protein POLR1D, isoform 2
LOC135092078	2.9931	1.20535e-10	Up	Trifunctional purine biosynthetic protein adenosine-3
LOC135092083	2.9372	2.46984e-06	Up	Protein arginine N-methyltransferase 1
LOC135092137	4.86712	0.00399825	Up	Polyglutamine-binding protein 1
LOC135092152	3.04844	3.62581e-09	Up	Piwi-like protein Siwi
LOC135092156	2.34978	0.000125428	Up	Acidic mammalian chitinase
LOC135092162	3.88707	1.10513e-05	Up	Putative transcription factor SOX-14
LOC135092163	2.29376	0.00342055	Up	RING finger protein 212B
LOC135092176	1.70515	0.000366524	Up	DNA primase large subunit
LOC135092184	2.43488	0.00497799	Up	MICOS complex subunit Mic10
LOC135092205	1.76935	6.6108e-05	Up	Transmembrane protein 161B
LOC135092206	1.813	0.000803468	Up	Ribitol-5-phosphate transferase FKTN
LOC135092207	1.73333	6.34944e-06	Up	Methylthioribulose-1-phosphate dehydratase
LOC135092216	1.7097	0.000530323	Up	Persulfide dioxygenase ETHE1, mitochondrial
LOC135092229	4.28456	7.95219e-06	Up	Ficolin-1
LOC135092239	1.61447	0.00163618	Up	Spermine synthase
LOC135092251	2.22788	0.000882448	Up	Histidine ammonia-lyase
LOC135092279	1.77111	0.0143746	Up	Prefoldin subunit 5
LOC135092282	2.35692	0.00678054	Up	Valine--tRNA ligase
LOC135092335	3.36691	5.41464e-10	Up	Endoplasmin
LOC135092359	1.81299	0.00260349	Up	Protein JTB
LOC135092379	6.68546	6.17917e-06	Up	Probable 4-coumarate--CoA ligase 1
LOC135092382	4.37031	0.000161331	Up	Luciferin 4-monooxygenase OS=Photinus pyralis OX=7054 PE=1 SV=1
LOC135092391	1.60441	0.00016968	Up	Cyclin-H
LOC135092393	1.65218	5.89165e-06	Up	Probable H/ACA ribonucleoprotein complex subunit 1
LOC135092399	3.52	2.63434e-17	Up	C-1-tetrahydrofolate synthase, cytoplasmic
LOC135092431	1.58676	0.0108603	Up	Uncharacterized protein F13E9.13, mitochondrial
LOC135092446	1.59339	0.00542162	Up	Jerky protein
LOC135092447	1.5815	8.96344e-06	Up	Protein downstream neighbor of son homolog
LOC135092451	2.17937	0.000922694	Up	Small nuclear ribonucleoprotein G
LOC135092463	1.31832	0.00329397	Up	Chloride channel CLIC-like protein 1
LOC135092470	1.02919	0.00242362	Up	Solute carrier family 35 member E2A
LOC135092513	1.66341	2.40103e-05	Up	Eukaryotic translation initiation factor 2 subunit 1
LOC135092519	1.91442	0.000516354	Up	Protein SEC13 homolog
LOC135092551	1.76535	6.5543e-05	Up	Transcription factor SPT20 homolog
LOC135092588	5.80927	0.00427529	Up	Probable 4-coumarate--CoA ligase 1
LOC135092683	1.59598	0.000659155	Up	Glutamine synthetase OS=Panulirus argus OX=6737 PE=2 SV=1
LOC135092699	1.17483	0.00712192	Up	RUS family member 1
LOC135092719	4.91308	8.82527e-09	Up	Protein FAM200C
LOC135092720	2.37395	6.68899e-05	Up	TLC domain-containing protein 3A
LOC135092733	3.27571	0.000570993	Up	Luciferin 4-monooxygenase OS=Photinus pyralis OX=7054 PE=1 SV=1
LOC135092750	2.4695	6.9069e-13	Up	Probable dolichyl pyrophosphate Glc1Man9GlcNAc2 alpha-1,3-glucosyltransferase
LOC135092760	7.40015	0.000134945	Up	Luciferin 4-monooxygenase OS=Luciola cruciata OX=7051 PE=1 SV=1
LOC135092775	1.01979	0.0053654	Up	Importin-9
LOC135092805	1.32432	0.0133856	Up	COP9 signalosome complex subunit 3
LOC135092814	2.43701	1.89867e-05	Up	Mortality factor 4-like protein 1
LOC135092879	2.09732	2.87963e-06	Up	Rac GTPase-activating protein 1
LOC135092884	1.51632	0.00223874	Up	Mevalonate kinase
LOC135092895	1.36353	0.000779979	Up	RNA polymerase-associated protein LEO1
LOC135092901	2.14482	0.00118815	Up	PAXIP1-associated glutamate-rich protein 1A
LOC135092926	2.04247	1.30376e-06	Up	Uncharacterized protein ZK1073.1
LOC135092974	2.12889	0.0035837	Up	Probable iron/ascorbate oxidoreductase DDB_G0283291
LOC135092988	1.19466	0.00501989	Up	26S proteasome non-ATPase regulatory subunit 5
LOC135093007	1.82879	2.40752e-05	Up	Methyltransferase-like 26
LOC135093018	3.84455	9.54567e-08	Up	CD2 antigen cytoplasmic tail-binding protein 2
LOC135093046	3.67244	0.00134653	Up	Endocuticle structural glycoprotein SgAbd-2 OS=Schistocerca gregaria OX=7010 PE=1 SV=1
LOC135093067	1.51068	0.00851433	Up	PITH domain-containing protein GA19395
LOC135093093	3.14314	7.42873e-08	Up	Ufm1-specific protease 1
LOC135093106	2.0449	3.2665e-05	Up	Glycerol-3-phosphate phosphatase
LOC135093109	1.4211	0.00671151	Up	DNA topoisomerase 2-binding protein 1-A
LOC135093110	2.21318	0.0022723	Up	Small integral membrane protein 12
LOC135093127	7.43059	3.13769e-14	Up	Chitooligosaccharidolytic beta-N-acetylglucosaminidase OS=Ostrinia furnacalis OX=93504 PE=1 SV=1
LOC135093130	2.06552	4.85455e-05	Up	DNA polymerase delta subunit 3
LOC135093152	2.96378	0.000273541	Up	Elongation of very long chain fatty acids protein AAEL008004
LOC135093162	2.7224	4.65363e-05	Up	U1 small nuclear ribonucleoprotein A
LOC135093173	1.50377	0.00251223	Up	Transient receptor potential cation channel protein painless
LOC135093187	1.59936	0.00372687	Up	39S ribosomal protein L10, mitochondrial
LOC135093203	1.53158	0.000114107	Up	Condensin complex subunit 2
LOC135093224	2.3881	0.00128386	Up	Probable 39S ribosomal protein L24, mitochondrial
LOC135093232	3.38443	0.000136511	Up	Acylphosphatase-2
LOC135093240	1.39562	0.000315044	Up	RNA-binding protein with serine-rich domain 1-A
LOC135093245	1.1112	0.0011021	Up	AP-3 complex subunit beta-2
LOC135093247	1.35546	0.0113049	Up	Protein FAM169B
LOC135093269	2.09568	0.000197702	Up	Protein C10
LOC135093283	4.22638	7.23633e-08	Up	Chromobox protein homolog 3
LOC135093284	2.24616	2.83676e-06	Up	Acireductone dioxygenase
LOC135093285	2.3479	0.00326895	Up	Prefoldin subunit 1
LOC135093293	2.47871	1.08368e-05	Up	Multiple coagulation factor deficiency protein 2
LOC135093314	1.28134	0.00905948	Up	Protein CLP1 homolog
LOC135093316	1.14908	0.010308	Up	Protein canopy 4
LOC135093334	2.14561	0.000114944	Up	Small nuclear ribonucleoprotein F
LOC135093336	1.73109	0.00259192	Up	Oplophorus-luciferin 2-monooxygenase non-catalytic subunit OS=Oplophorus gracilirostris OX=727944 PE=1 SV=1
LOC135093362	1.93824	0.00792072	Up	Corepressor interacting with RBPJ 1
LOC135093407	2.81869	0.0135802	Up	Probable ATP-dependent DNA helicase HFM1
LOC135093433	1.06315	0.0134201	Up	Probable E3 ubiquitin-protein ligase HERC3
LOC135093485	1.52074	0.000922823	Up	NADH-cytochrome b5 reductase 1
LOC135093486	1.47767	0.00153054	Up	Armadillo repeat-containing protein 6
LOC135093504	1.55124	0.00108031	Up	ATP-dependent DNA helicase Q4
LOC135093506	6.87619	2.04877e-33	Up	Tubulin alpha-1 chain
LOC135093520	1.80356	0.00146643	Up	Protein mago nashi homolog
LOC135093540	3.56376	0.000113087	Up	Transcription initiation protein SPT3 homolog
LOC135093554	1.37588	0.00168889	Up	Pre-mRNA-splicing factor syf1 homolog
LOC135093555	1.65738	0.00945586	Up	Protein O-mannose kinase
LOC135093602	7.14364	3.55241e-06	Up	Probable methyltransferase-like protein 24
LOC135093604	1.22921	0.0131975	Up	39S ribosomal protein L50, mitochondrial
LOC135093609	1.49398	0.0100588	Up	MKI67 FHA domain-interacting nucleolar phosphoprotein-like
LOC135093617	1.63263	0.00105156	Up	28S ribosomal protein S9, mitochondrial
LOC135093629	1.86633	0.0115114	Up	Protein singles bar
LOC135093643	2.17294	8.41648e-06	Up	Eukaryotic translation initiation factor 3 subunit D
LOC135093663	2.68269	9.51235e-05	Up	Transcription initiation factor IIA subunit 2
LOC135093666	1.42098	0.000647707	Up	Methylthioribose-1-phosphate isomerase
LOC135093669	1.69474	0.00208326	Up	Short-chain dehydrogenase/reductase family 16C member 6
LOC135093671	2.65608	3.1767e-07	Up	Lactoylglutathione lyase
LOC135093674	1.1055	0.0104922	Up	Neuronal-specific septin-3
LOC135093682	1.51677	0.000509574	Up	Arginine--tRNA ligase, cytoplasmic
LOC135093689	2.96068	0.00221369	Up	Migration and invasion enhancer 1
LOC135093696	2.51057	0.00348352	Up	Selenoprotein W
LOC135093699	1.79636	0.000148002	Up	Targeting protein for Xklp2
LOC135093717	2.02064	6.12227e-06	Up	Importin-4
LOC135093757	1.44126	0.000124074	Up	Protein O-mannosyltransferase 1
LOC135093762	4.14956	6.33454e-14	Up	Bifunctional purine biosynthesis protein ATIC
LOC135093764	5.71003	0.00829973	Up	Alpha-1,4-N-acetylglucosaminyltransferase
LOC135093770	1.22	0.00650454	Up	RNA N6-adenosine-methyltransferase METTL16
LOC135093776	2.57724	1.08099e-07	Up	Epidermal retinol dehydrogenase 2
LOC135093838	1.29625	0.00239548	Up	Lipoamide acyltransferase component of branched-chain alpha-keto acid dehydrogenase complex, mitochondrial
LOC135093840	1.36796	0.00152609	Up	Activator of 90 kDa heat shock protein ATPase homolog 1
LOC135093847	5.7513	0.00215623	Up	Protein O-linked-mannose beta-1,2-N-acetylglucosaminyltransferase 1
LOC135093849	3.48556	2.3557e-11	Up	Secretory phospholipase A2 receptor
LOC135093902	1.42999	0.000542381	Up	Complement component 1 Q subcomponent-binding protein, mitochondrial
LOC135093911	6.48288	7.68393e-06	Up	Protein O-linked-mannose beta-1,2-N-acetylglucosaminyltransferase 1
LOC135093916	2.42137	0.00015711	Up	Zinc metalloproteinase nas-15
LOC135093921	1.20571	0.00512388	Up	Oxidized low-density lipoprotein receptor 1
LOC135093922	2.31801	0.000109459	Up	Kinesin-like protein KIF11
LOC135093927	1.30529	0.00729823	Up	Transmembrane protein 209
LOC135093977	1.49304	0.00146593	Up	Clotting factor B OS=Tachypleus tridentatus OX=6853 PE=1 SV=1
LOC135093980	1.77754	0.000476664	Up	Nucleoplasmin-like protein ANO39 OS=Patiria pectinifera OX=7594 PE=1 SV=1
LOC135093991	3.13289	1.29367e-05	Up	Protein MIX23
LOC135094019	1.3594	0.0125108	Up	Transmembrane protein 208
LOC135094059	1.37894	0.000828307	Up	Sepiapterin reductase
LOC135094092	3.85676	8.07747e-05	Up	Calaxin
LOC135094095	4.00562	0.00234878	Up	Clotting factor G beta subunit OS=Tachypleus tridentatus OX=6853 PE=1 SV=1
LOC135094101	2.84078	1.70877e-07	Up	Agmatinase, mitochondrial
LOC135094117	7.0386	1.42621e-05	Up	Clotting factor B OS=Tachypleus tridentatus OX=6853 PE=1 SV=1
LOC135094132	4.58287	5.56534e-08	Up	Clotting factor G beta subunit OS=Tachypleus tridentatus OX=6853 PE=1 SV=1
LOC135094147	2.15064	0.0082264	Up	Extracellular serine/threonine protein kinase four-jointed
LOC135094156	3.55872	1.44309e-05	Up	Clotting factor B OS=Tachypleus tridentatus OX=6853 PE=1 SV=1
LOC135094166	3.47042	7.66041e-07	Up	Solute carrier organic anion transporter family member 74D
LOC135094168	2.5525	0.000104327	Up	5'-3' exonuclease PLD3
LOC135094185	2.72025	7.98643e-08	Up	Cuticle protein
LOC135094187	1.70012	0.00121186	Up	DNA ligase 4
LOC135094194	4.78911	6.24675e-08	Up	Sepiapterin reductase
LOC135094196	1.68947	0.000117686	Up	N-acetylgalactosaminyltransferase 6
LOC135094221	5.51961	0.00420392	Up	Protein Star
LOC135094228	1.6118	0.00510437	Up	Probable rRNA-processing protein EBP2 homolog
LOC135094254	1.5537	0.000270336	Up	Mismatch repair endonuclease PMS2
LOC135094277	2.79223	9.39414e-08	Up	Chymotrypsin-like elastase family member 2A
LOC135094294	5.99114	0.00302761	Up	Protein Star
LOC135094334	1.331	0.00285442	Up	Protein timeless homolog
LOC135094343	2.25771	0.000367557	Up	Aladin
LOC135094357	1.64587	6.57654e-06	Up	ATPase ASNA1 homolog
LOC135094373	1.84679	0.000408198	Up	E3 ubiquitin-protein ligase TRAIP
LOC135094384	1.15968	0.00779315	Up	Probable ATP-dependent RNA helicase DDX23
LOC135094394	1.36689	5.1171e-05	Up	Histone-lysine N-methyltransferase eggless
LOC135094395	2.52634	2.93703e-05	Up	SH3 domain-containing protein Dlish
LOC135094405	1.15951	0.00589272	Up	ATP-dependent RNA helicase DHX30
LOC135094418	6.85231	3.91269e-05	Up	Transposable element Tc1 transposase
LOC135094448	3.03241	5.08597e-18	Up	Ribosome-recycling factor, mitochondrial
LOC135094451	2.11092	5.24472e-05	Up	LINE-1 retrotransposable element ORF2 protein
LOC135094456	3.3711	9.49182e-09	Up	Omega-amidase NIT2
LOC135094469	1.17303	0.00405568	Up	26S proteasome non-ATPase regulatory subunit 8
LOC135094475	1.82119	3.90696e-07	Up	Dehydrogenase/reductase SDR family member 12
LOC135094493	2.09202	4.68457e-05	Up	Ribonuclease H2 subunit B
LOC135094500	1.46309	6.63403e-06	Up	Lipoyltransferase 1, mitochondrial
LOC135094501	1.10539	0.00361117	Up	Dynein light chain 1, cytoplasmic
LOC135094503	1.01896	0.0133086	Up	Putative nuclease HARBI1
LOC135094516	2.10539	0.000324521	Up	GPI inositol-deacylase
LOC135094523	1.84202	0.000318974	Up	Methylosome protein 50
LOC135094548	2.66261	0.00138476	Up	Metallo-beta-lactamase domain-containing protein 1
LOC135094575	3.61943	1.22923e-07	Up	Proton-coupled amino acid transporter-like protein CG1139
LOC135094586	1.46323	0.00346448	Up	Mitochondrial import inner membrane translocase subunit Tim10
LOC135094592	2.34096	6.03877e-07	Up	THO complex subunit 3
LOC135094593	2.08977	5.40827e-06	Up	Translocon-associated protein subunit beta
LOC135094598	1.97916	0.000120777	Up	Adenosine 5'-monophosphoramidase HINT1
LOC135094610	1.32794	0.00138806	Up	Endoplasmic reticulum resident protein 29
LOC135094631	1.56205	0.00587919	Up	Group XIIA secretory phospholipase A2
LOC135094645	1.32429	0.00689097	Up	Nuclear pore complex protein Nup133
LOC135094654	1.56901	9.9251e-05	Up	Pseudouridine-5'-phosphatase
LOC135094665	1.65508	0.000457805	Up	Mitochondrial import inner membrane translocase subunit Tim8
LOC135094672	1.31377	0.000468213	Up	Stonustoxin subunit beta OS=Synanceia horrida OX=13279 PE=1 SV=3
LOC135094677	1.11553	0.00588602	Up	Integrator complex subunit 9
LOC135094688	1.34581	0.00201997	Up	Pre-piRNA 3'-exonuclease trimmer
LOC135094695	2.13511	0.000147638	Up	DNA replication complex GINS protein PSF3
LOC135094706	1.8526	0.0103228	Up	Acidic fibroblast growth factor intracellular-binding protein
LOC135094712	1.45576	0.00464831	Up	Kelch-like protein 38
LOC135094719	2.83652	4.73865e-05	Up	Replication protein A 14 kDa subunit
LOC135094725	2.92716	2.96694e-05	Up	Replication protein A 14 kDa subunit
LOC135094726	2.51379	0.00017848	Up	Eukaryotic translation initiation factor 2-alpha kinase 3
LOC135094728	2.29334	0.00299377	Up	Replication protein A 14 kDa subunit
LOC135094734	1.13537	0.00798874	Up	116 kDa U5 small nuclear ribonucleoprotein component
LOC135094735	1.50764	0.00207163	Up	A-kinase anchor protein 7 isoform gamma
LOC135094764	1.85968	0.0107907	Up	Nucleic acid dioxygenase ALKBH1
LOC135094794	1.95125	0.00231744	Up	Nucleolar MIF4G domain-containing protein 1 homolog
LOC135094816	1.63869	0.0038048	Up	Signal peptidase complex subunit 3
LOC135094818	1.26354	0.0122152	Up	39S ribosomal protein L54, mitochondrial
LOC135094819	1.48348	0.010334	Up	Unconventional myosin-VI
LOC135094824	1.86308	0.0100291	Up	dCTP pyrophosphatase 1
LOC135094825	1.54303	0.000442684	Up	Cannabinoid receptor 2
LOC135094859	2.95267	8.08769e-05	Up	Ceramide-1-phosphate transfer protein
LOC135094896	1.27443	0.00022784	Up	Transport and Golgi organization protein 6 homolog
LOC135094899	2.43199	8.08884e-05	Up	Guanine nucleotide-binding protein G(i) subunit alpha OS=Homarus americanus OX=6706 PE=2 SV=2
LOC135094903	2.13542	8.91502e-05	Up	E3 ubiquitin-protein ligase FANCL
LOC135094908	2.3296	1.04673e-08	Up	Peptidyl-prolyl cis-trans isomerase-like 1
LOC135094950	2.27789	6.23581e-07	Up	HAUS augmin-like complex subunit 6
LOC135094982	1.41561	0.00669143	Up	39S ribosomal protein L51, mitochondrial
LOC135094985	1.38575	0.000438652	Up	E3 ubiquitin-protein ligase RNF103
LOC135094986	1.49009	0.00112961	Up	Mitotic spindle assembly checkpoint protein MAD2A
LOC135094996	2.18141	0.00030277	Up	Pancreatic triacylglycerol lipase
LOC135095002	1.97926	0.000145753	Up	Proteasome subunit alpha type-5
LOC135095012	1.59028	0.00141258	Up	DNA replication ATP-dependent helicase/nuclease DNA2
LOC135095019	2.87019	8.08912e-05	Up	Density-regulated protein homolog
LOC135095037	2.49271	7.58771e-08	Up	Aurora kinase
LOC135095042	2.17202	0.000169756	Up	Protein CutA homolog
LOC135095060	2.33664	7.00286e-06	Up	Hemocyte protein-glutamine gamma-glutamyltransferase OS=Tachypleus tridentatus OX=6853 PE=1 SV=1
LOC135095063	2.51503	1.02697e-09	Up	Ras GTPase-activating-like protein IQGAP1
LOC135095081	1.54904	0.00382945	Up	Diablo IAP-binding mitochondrial protein
LOC135095091	3.29443	0.000439045	Up	Probable RNA-directed DNA polymerase from transposon X-element
LOC135095093	2.85609	0.00177892	Up	Ribosome biogenesis protein SLX9 homolog
LOC135095116	4.74482	6.92094e-09	Up	Neuroglian
LOC135095117	1.23993	0.00652169	Up	Heme transporter hrg-1
LOC135095132	1.40355	0.00453548	Up	Nuclear cap-binding protein subunit 2
LOC135095133	1.8199	0.0018502	Up	Alkyldihydroxyacetonephosphate synthase, peroxisomal
LOC135095147	2.32347	0.00358705	Up	DDB1- and CUL4-associated factor 7
LOC135095197	1.30792	0.00900423	Up	Neuferricin
LOC135095201	3.09036	8.6581e-06	Up	Fibronectin (Fragment) OS=Notophthalmus viridescens OX=8316 PE=2 SV=1
LOC135095294	1.8898	0.00117679	Up	Tripartite motif-containing protein 5
LOC135095358	2.0008	0.000149552	Up	Transmembrane protein 135
LOC135095393	1.18766	0.0143898	Up	DNA repair protein complementing XP-A cells homolog
LOC135095395	1.74793	0.000187666	Up	Protein SET
LOC135095431	1.69818	0.000636035	Up	Transmembrane protein 177
LOC135095447	2.96365	7.08233e-10	Up	Calreticulin
LOC135095466	2.57705	0.00109238	Up	Kruppel-like factor 1
LOC135095473	1.9014	0.00665971	Up	S-adenosylmethionine sensor upstream of mTORC1
LOC135095474	1.58549	0.0130999	Up	Translation initiation factor eIF-2B subunit epsilon
LOC135095522	1.60288	0.00319408	Up	Hypoxia up-regulated protein 1
LOC135095526	2.92303	7.8282e-09	Up	HAUS augmin-like complex subunit 3
LOC135095555	2.53586	1.0385e-08	Up	14 kDa phosphohistidine phosphatase
LOC135095563	1.48155	0.00445794	Up	Peptidyl-prolyl cis-trans isomerase FKBP2
LOC135095570	1.7037	0.00200293	Up	Mitochondrial import inner membrane translocase subunit Tim22
LOC135095576	1.72564	0.00108437	Up	Replication factor C subunit 4
LOC135095607	1.21063	0.00262875	Up	26S proteasome non-ATPase regulatory subunit 7
LOC135095630	1.18027	0.0110954	Up	DDRGK domain-containing protein 1
LOC135095633	1.55284	7.56732e-05	Up	Ribosome biogenesis protein WDR12 homolog
LOC135095642	1.72039	2.90596e-05	Up	AN1-type zinc finger protein 1
LOC135095644	1.59704	0.00646155	Up	Actin-binding Rho-activating protein
LOC135095653	2.77008	1.11194e-07	Up	Aldehyde dehydrogenase family 3 member A2
LOC135095654	2.17999	4.56708e-08	Up	Lethal(2)neighbour of Tid protein
LOC135095676	1.61879	0.000360671	Up	Tubulin beta-2 chain OS=Homarus americanus OX=6706 PE=2 SV=1
LOC135095712	2.08218	0.0133612	Up	ADP-dependent glucokinase
LOC135095719	3.06524	1.92319e-09	Up	Retinol dehydrogenase 12
LOC135095726	1.96625	0.00427084	Up	Ribonuclease P protein subunit p25-like protein
LOC135095732	1.53668	0.0114634	Up	Translational activator of cytochrome c oxidase 1
LOC135095740	1.27398	0.0029465	Up	Protein catecholamines up
LOC135095747	3.58505	2.77094e-05	Up	PCNA-associated factor
LOC135095777	2.21982	0.00273463	Up	Mitochondrial import receptor subunit TOM7 homolog
LOC135095815	1.97021	0.00315327	Up	WD repeat-containing protein CG11141
LOC135095828	2.18113	0.0023109	Up	RNA-directed DNA polymerase from mobile element jockey
LOC135095831	1.83158	1.13005e-06	Up	Beta-1,4-galactosyltransferase 7
LOC135095835	1.80562	0.00103308	Up	Transmembrane protein 183
LOC135095846	1.95026	0.000262197	Up	Lipid droplet-associated hydrolase
LOC135095849	2.09702	0.00140013	Up	ADP-ribosylation factor-like protein 2-binding protein
LOC135095915	1.48953	0.000674093	Up	Nuclear migration protein nudC
LOC135095961	3.26735	0.000208625	Up	Protein O-linked-mannose beta-1,4-N-acetylglucosaminyltransferase 2
LOC135095966	2.00819	0.00022525	Up	Pachytene checkpoint protein 2 homolog
LOC135095967	2.0907	0.0117652	Up	Peroxisomal membrane protein PEX16
LOC135096061	2.28814	0.00919897	Up	Probable 60S ribosomal protein L37-A
LOC135096154	2.0544	0.00154888	Up	Protein FEV
LOC135096196	3.2031	1.24671e-05	Up	Small nuclear ribonucleoprotein Sm D2
LOC135096215	3.81586	0.000507912	Up	ETS homologous factor
LOC135096221	2.68986	0.00216359	Up	Transcription elongation factor SPT4-A
LOC135096246	1.95682	0.00645316	Up	Serine/threonine-protein kinase Nek2
LOC135096251	3.60498	0.0107302	Up	Plasminogen activator inhibitor 2
LOC135096271	1.43678	0.0010347	Up	LETM1 domain-containing protein 1
LOC135096273	1.99907	6.09613e-08	Up	Translocating chain-associated membrane protein 1
LOC135096282	1.86991	0.001932	Up	Trafficking protein particle complex subunit 5
LOC135096308	2.04135	0.000635893	Up	Inhibitor of growth protein 1 homolog
LOC135096351	2.22973	5.64907e-05	Up	Serine/threonine-protein phosphatase CPPED1
LOC135096396	2.64221	2.00553e-07	Up	Methyltransferase-like protein 27
LOC135096408	1.10401	0.0125762	Up	GDP-fucose transporter 1
LOC135096451	1.26742	0.00194875	Up	Eukaryotic translation initiation factor 2-alpha kinase
LOC135096472	3.79645	4.16427e-05	Up	Delta-1-pyrroline-5-carboxylate synthase
LOC135096505	5.30899	0.000915673	Up	Ubiquitin carboxyl-terminal hydrolase 7
LOC135096508	1.35706	0.00505483	Up	G patch domain and ankyrin repeat-containing protein 1 homolog
LOC135096509	1.50028	0.00148202	Up	39S ribosomal protein L12, mitochondrial
LOC135096510	1.20091	0.00569859	Up	GTP-binding nuclear protein Ran
LOC135096513	1.07993	0.00319952	Up	Pinin
LOC135096529	2.20745	0.000274698	Up	Peptidyl-prolyl cis-trans isomerase B
LOC135096533	1.3333	0.012945	Up	NLR family CARD domain-containing protein 4
LOC135096543	2.86123	8.098e-07	Up	Chorion peroxidase
LOC135096555	1.24191	0.00322838	Up	Cathepsin B
LOC135096556	1.7452	0.00255104	Up	NEDD8-conjugating enzyme UBE2F
LOC135096711	1.91905	0.000321477	Up	TELO2-interacting protein 2
LOC135096716	3.58036	1.51846e-07	Up	Clotting factor B OS=Tachypleus tridentatus OX=6853 PE=1 SV=1
LOC135096750	3.0303	0.00876748	Up	GTP-binding protein 10 homolog
LOC135096752	3.2963	6.32732e-08	Up	Cuticle protein 6 OS=Blaberus craniifer OX=6982 PE=1 SV=1
LOC135096850	5.0618	0.000742969	Up	Peflin
LOC135096938	3.28237	2.03654e-08	Up	Ankyrin repeat domain-containing protein 16
LOC135096940	3.51665	0.00851372	Up	Protein HGV2
LOC135097226	5.75466	0.0091893	Up	Cuticle protein AM1199 OS=Cancer pagurus OX=6755 PE=1 SV=1
LOC135097246	2.19209	0.00341778	Up	Isochorismatase domain-containing protein 2
LOC135097322	3.05867	3.2368e-06	Up	FAST kinase domain-containing protein 5, mitochondrial
LOC135097389	5.24367	5.18071e-08	Up	28S ribosomal protein S31, mitochondrial
LOC135097431	4.65172	2.81612e-05	Up	Cadherin-23
LOC135097586	3.92431	0.00140363	Up	RNA-directed DNA polymerase from mobile element jockey
LOC135097587	2.70949	1.49321e-07	Up	Peptidyl-prolyl cis-trans isomerase G
LOC135097589	4.26963	4.24151e-06	Up	Cuticle protein AMP1A OS=Homarus americanus OX=6706 PE=1 SV=1
LOC135097663	2.92658	9.27429e-06	Up	Pyridoxal phosphate homeostasis protein
LOC135097712	2.83097	3.01459e-05	Up	RNA polymerase II subunit A C-terminal domain phosphatase SSU72
LOC135097713	2.3683	8.17654e-06	Up	Putative nuclease HARBI1
LOC135097731	2.50181	0.0084952	Up	Syntaxin-binding protein 5-like
LOC135097775	1.41775	0.00377951	Up	WW domain-binding protein 11
LOC135097785	1.40042	0.00409953	Up	Mitochondrial glycine transporter
LOC135097825	4.04733	5.97873e-06	Up	Proton channel OtopLc
LOC135097885	2.99509	0.000542486	Up	PiggyBac transposable element-derived protein 3
LOC135097972	1.98731	0.000169622	Up	RB1-inducible coiled-coil protein 1
LOC135097973	2.7581	0.00853418	Up	Acetylcholine receptor subunit alpha-like
LOC135098074	6.17539	0.00225472	Up	Putative nuclease HARBI1
LOC135098119	5.2817	0.00227739	Up	Ran-specific GTPase-activating protein
LOC135098201	5.89341	0.00595171	Up	PiggyBac transposable element-derived protein 3
LOC135098270	4.3721	4.58013e-07	Up	Unc-112-related protein
LOC135098310	3.29887	0.0101676	Up	Mitochondrial ribonuclease P protein 1 homolog
LOC135098381	6.19327	4.25235e-07	Up	t-SNARE domain-containing protein 1
LOC135098496	3.58655	4.14059e-06	Up	FAU ubiquitin-like and ribosomal protein S30
LOC135098501	3.2742	0.00898537	Up	Peptidyl-prolyl cis-trans isomerase 1
LOC135098544	5.64856	0.0101925	Up	Cuticle protein AM1159 OS=Cancer pagurus OX=6755 PE=1 SV=1
LOC135098637	3.62101	0.00052823	Up	Syntaxin-binding protein 5
LOC135098638	1.44599	0.00163005	Up	Proton channel OtopLc
LOC135098759	2.61961	0.00307466	Up	Pupal cuticle protein 20
LOC135098965	1.67702	0.00267701	Up	CUB and sushi domain-containing protein 3
LOC135099014	6.09373	0.00219156	Up	Germinal center kinase 3
LOC135099084	2.20811	0.00262128	Up	RWD domain-containing protein 1
LOC135099088	5.74647	0.00931194	Up	Germinal center kinase 3
LOC135099142	3.59852	2.11907e-05	Up	Uncharacterized protein C1orf131 homolog OS=Rattus norvegicus OX=10116 PE=1 SV=1
LOC135099170	1.29538	0.000442548	Up	Transmembrane protein 135
LOC135099180	1.7504	1.20746e-05	Up	Actin-like protein 6B
LOC135099196	1.29494	0.00420052	Up	Uroporphyrinogen decarboxylase
LOC135099441	6.85204	3.38133e-05	Up	Syntaxin-binding protein 5
LOC135099445	5.12884	0.000271022	Up	Peptidyl-prolyl cis-trans isomerase G
LOC135099479	5.34033	1.57718e-06	Up	Putative nuclease HARBI1
LOC135099691	1.4135	0.00303165	Up	Exosome complex component RRP45
LOC135099714	1.38968	0.00351554	Up	Dynactin subunit 5
LOC135099719	1.2256	0.00721629	Up	NF-X1-type zinc finger protein NFXL1
LOC135099720	1.27827	0.010424	Up	Intramembrane protease 2
LOC135099721	3.49318	0.000200687	Up	Mitochondrial import inner membrane translocase subunit Tim9
LOC135099726	2.07251	0.000244684	Up	Putative peptidyl-tRNA hydrolase PTRHD1
LOC135099727	1.3249	0.00104995	Up	Zinc transporter 7
LOC135099740	2.09709	0.000316524	Up	Proteasome subunit beta type-3
LOC135099744	2.44359	0.00139729	Up	5-hydroxyisourate hydrolase
LOC135099745	3.25636	0.000548714	Up	28S ribosomal protein S24, mitochondrial
LOC135099747	1.72534	0.00606512	Up	Putative nuclease HARBI1
LOC135099788	3.86262	1.08108e-06	Up	Probable RNA-directed DNA polymerase from transposon BS
LOC135099795	3.43204	2.79726e-06	Up	Mitochondrial cardiolipin hydrolase
LOC135099796	2.56981	0.00784583	Up	Cytosolic iron-sulfur assembly component 2A
LOC135099814	2.20058	0.00513852	Up	Dehydrogenase/reductase SDR family member 4
LOC135099818	1.82511	2.36163e-06	Up	DNA polymerase alpha catalytic subunit
LOC135099851	2.14785	7.48106e-05	Up	Peritrophin-1
LOC135099853	1.95974	0.000107747	Up	Anti-lipopolysaccharide factor OS=Scylla serrata OX=6761 PE=1 SV=1
LOC135099854	1.99248	0.000143997	Up	Ankyrin repeat and MYND domain-containing protein 2
LOC135099874	2.12311	0.000264188	Up	N-alpha-acetyltransferase 20
LOC135099876	1.36047	0.00503531	Up	Wee1-like protein kinase
LOC135099889	1.79853	0.00216625	Up	Folliculin
LOC135099890	3.65469	1.55095e-05	Up	Mediator of RNA polymerase II transcription subunit 27
LOC135099891	2.70797	6.33199e-05	Up	Ubiquitin domain-containing protein UBFD1
LOC135099892	2.6979	0.00154687	Up	Immediate early response 3-interacting protein 1
LOC135099897	1.53931	1.93671e-05	Up	Deoxynucleoside triphosphate triphosphohydrolase SAMHD1
LOC135099900	3.63118	0.00640025	Up	Dynein axonemal heavy chain 3
LOC135099911	2.0338	9.33734e-10	Up	Fragile X messenger ribonucleoprotein 1 homolog
LOC135099912	1.92817	0.000377371	Up	MOB-like protein phocein
LOC135099917	1.55152	0.00219413	Up	Protein-lysine N-methyltransferase EEF2KMT
LOC135099928	3.01987	5.92618e-06	Up	Cytochrome c oxidase assembly protein COX18, mitochondrial
LOC135099930	2.45046	0.00297539	Up	Alpha-ketoglutarate-dependent dioxygenase alkB homolog 7, mitochondrial
LOC135099931	2.45033	0.000418967	Up	Trafficking protein particle complex subunit 2-like protein
LOC135099936	2.17418	0.000420879	Up	Coiled-coil domain-containing protein 186
LOC135099982	3.37382	0.000122973	Up	Coiled-coil domain-containing protein 25
LOC135099986	1.41402	0.00176981	Up	Death-associated protein 1
LOC135099989	2.24121	8.14311e-06	Up	Dolichol-phosphate mannosyltransferase subunit 1
LOC135099993	1.83167	0.000348807	Up	Small integral membrane protein 15
LOC135100001	2.60708	4.29222e-13	Up	Nucleoporin NDC1
LOC135100005	2.35118	0.00267647	Up	rRNA-processing protein FCF1 homolog
LOC135100006	1.5909	1.83428e-06	Up	Methionine synthase
LOC135100007	2.16899	7.14603e-06	Up	Sphingomyelin phosphodiesterase
LOC135100008	3.94945	2.54472e-05	Up	Peptidyl-prolyl cis-trans isomerase-like 3
LOC135100011	2.03626	5.55418e-06	Up	Tubulin alpha-1A chain
LOC135100015	1.58266	0.00185452	Up	Probable iron/ascorbate oxidoreductase DDB_G0283291
LOC135100042	2.78354	0.000855874	Up	Nicolin-1
LOC135100043	1.89726	0.00934884	Up	Signal peptidase complex subunit 1
LOC135100050	3.50845	5.34145e-05	Up	DNA-directed RNA polymerases I and III subunit RPAC1
LOC135100051	1.15769	0.00442581	Up	Regulator of nonsense transcripts 3A
LOC135100052	1.40194	0.00429581	Up	Transcription termination factor 4, mitochondrial
LOC135100065	2.51393	2.73077e-06	Up	Transcription factor cwo
LOC135100090	1.89774	1.74036e-07	Up	Proton channel OtopLc
LOC135100092	2.21926	0.00973056	Up	Valine--tRNA ligase
LOC135100142	1.17554	0.00501428	Up	SET and MYND domain-containing protein 4
LOC135100155	4.38578	2.0125e-06	Up	Transcription factor cwo
LOC135100179	1.24232	0.0040658	Up	Beta-1,3-galactosyltransferase 6
LOC135100264	6.12755	5.51468e-06	Up	t-SNARE domain-containing protein 1
LOC135100422	1.36819	0.01195	Up	Transmembrane protein 242
LOC135100424	2.72706	0.000239664	Up	ADP-ribose glycohydrolase OARD1
LOC135100430	2.22204	0.00755316	Up	Serine dehydratase-like
LOC135100432	1.26033	0.00579022	Up	Beta-taxilin
LOC135100440	2.12942	0.00126469	Up	Jerky protein homolog
LOC135100442	2.41264	0.00151795	Up	Splicing factor YJU2
LOC135100449	9.81884	9.77602e-14	Up	Endochitinase OS=Manduca sexta OX=7130 PE=2 SV=1
LOC135100457	1.11264	0.0024213	Up	Zinc finger CCCH domain-containing protein 14
LOC135100467	1.92684	0.00617792	Up	Eukaryotic translation initiation factor 1A, Y-chromosomal
LOC135100479	2.48686	0.000374953	Up	Dynactin subunit 3
LOC135100485	1.6632	0.000190274	Up	DNA replication licensing factor mcm5
LOC135100487	3.7737	1.36333e-10	Up	Chorion peroxidase
LOC135100506	1.59612	0.000886614	Up	O-glucosyltransferase rumi homolog
LOC135100507	1.56291	0.00224755	Up	Rho GDP-dissociation inhibitor 1
LOC135100517	1.30597	0.00259517	Up	Glucosidase 2 subunit beta
LOC135100554	2.45709	0.000204661	Up	Ribonuclease H2 subunit C
LOC135100575	1.97187	5.31235e-06	Up	Myophilin OS=Echinococcus granulosus OX=6210 PE=2 SV=1
LOC135100589	1.85162	0.000460328	Up	Uroporphyrinogen-III synthase
LOC135100590	1.89112	0.000802677	Up	Phosphomevalonate kinase
LOC135100610	1.65562	0.0135119	Up	Proton channel OtopLc
LOC135100639	1.13833	0.00739268	Up	Exosome RNA helicase MTR4
LOC135100642	2.3315	1.25675e-05	Up	2-aminomuconic semialdehyde dehydrogenase
LOC135100645	2.09255	3.73937e-07	Up	TATA box-binding protein-associated factor RNA polymerase I subunit C
LOC135100652	2.21513	0.000134992	Up	Steroid receptor RNA activator 1
LOC135100664	1.53759	0.00189387	Up	Methionine-R-sulfoxide reductase B1
LOC135100674	1.85209	0.000953372	Up	Centrosome-associated zinc finger protein CP190
LOC135100684	1.4698	0.000965788	Up	Coatomer subunit beta
LOC135100693	2.69991	0.000907802	Up	Chromatin complexes subunit BAP18
LOC135100694	2.59498	0.00136773	Up	Glutaredoxin-2, mitochondrial
LOC135100700	2.27291	0.0105263	Up	LysM and putative peptidoglycan-binding domain-containing protein 3
LOC135100708	6.03832	0.00028809	Up	Protein O-linked-mannose beta-1,2-N-acetylglucosaminyltransferase 1
LOC135100709	3.28309	6.71573e-10	Up	CD320 antigen
LOC135100714	1.42437	0.0060343	Up	Tonsoku-like protein
LOC135100716	2.21084	1.64196e-05	Up	Protein SSXT
LOC135100717	1.46136	0.00416611	Up	RecQ-mediated genome instability protein 1
LOC135100733	1.47803	0.00425244	Up	Microtubule-associated protein RP/EB family member 3
LOC135100734	2.61964	0.000779717	Up	Proteasome subunit beta type-2
LOC135100740	2.8066	8.84781e-06	Up	Protein lethal(2)essential for life
LOC135100763	1.28204	0.0122543	Up	RCC1-like G exchanging factor-like protein
LOC135100775	2.983	0.000361137	Up	THUMP domain-containing protein 1
LOC135100777	1.30275	0.00174801	Up	TM2 domain-containing protein almondex
LOC135100784	1.53535	0.000282204	Up	RNA-binding protein 8A
LOC135100796	2.20727	0.00440926	Up	RING finger protein 145
LOC135100797	6.85319	4.97613e-05	Up	Probable RNA-directed DNA polymerase from transposon BS
LOC135100798	1.50819	0.000377261	Up	Endoplasmic reticulum-Golgi intermediate compartment protein 3
LOC135100799	1.91506	0.000815301	Up	45 kDa calcium-binding protein
LOC135100802	1.76051	0.00117199	Up	Helix-loop-helix protein delilah
LOC135100807	3.90846	2.99544e-10	Up	Glutamate-gated chloride channel subunit beta
LOC135100810	3.12066	2.9679e-14	Up	Juvenile hormone esterase
LOC135100813	2.49646	0.00136555	Up	Anti-lipopolysaccharide factor OS=Scylla serrata OX=6761 PE=1 SV=1
LOC135100815	4.44076	1.72078e-09	Up	Anti-lipopolysaccharide factor OS=Limulus polyphemus OX=6850 PE=1 SV=1
LOC135100825	2.72938	8.62513e-06	Up	S-adenosylmethionine mitochondrial carrier protein
LOC135100830	1.98529	0.00188088	Up	Corrinoid adenosyltransferase MMAB
LOC135100840	1.42777	0.000949518	Up	Methyl-CpG-binding domain protein 4
LOC135100847	1.07555	0.00234924	Up	Endoribonuclease Dicer
LOC135100850	3.0931	4.40616e-05	Up	Translocation protein SEC62
LOC135100855	1.71821	3.36193e-05	Up	Zinc finger protein ZFAT
LOC135100856	3.2591	0.000206369	Up	Translation machinery-associated protein 16
LOC135100862	1.67043	0.0105604	Up	Ubiquitin-conjugating enzyme E2 K
LOC135100870	10.9264	1.07543e-29	Up	Cuticle protein 6 OS=Blaberus craniifer OX=6982 PE=1 SV=1
LOC135100894	1.90685	0.00101139	Up	Mediator of RNA polymerase II transcription subunit 20
LOC135100901	1.18988	0.00762516	Up	Sarcoplasmic calcium-binding protein OS=Perinereis vancaurica tetradentata OX=6357 PE=1 SV=1
LOC135100905	1.36161	0.00858145	Up	Nuclear pore complex protein Nup88
LOC135100908	3.96865	9.60208e-08	Up	Cyclin-dependent kinase 8
LOC135100911	2.39502	0.00274684	Up	Conserved oligomeric Golgi complex subunit 6
LOC135100977	1.47632	0.000804485	Up	Integrator complex subunit 8
LOC135101013	2.1845	0.00628238	Up	39S ribosomal protein L11, mitochondrial
LOC135101060	1.43966	0.00227263	Up	Calcium load-activated calcium channel
LOC135101143	1.77481	2.74881e-05	Up	HEAT repeat-containing protein 6
LOC135101150	1.97239	0.000293673	Up	CUB and sushi domain-containing protein 3
LOC135101156	1.97376	6.86072e-08	Up	Exportin-5
LOC135101161	4.69308	1.35373e-09	Up	Putative GPI-anchor transamidase
LOC135101165	2.7116	0.00693866	Up	60S ribosome subunit biogenesis protein NIP7 homolog
LOC135101178	1.99467	0.0103724	Up	Valine--tRNA ligase
LOC135101182	2.00111	7.99973e-05	Up	DNA-directed RNA polymerase III subunit RPC6
LOC135101184	2.89531	0.000261722	Up	Splicing factor 3B subunit 5
LOC135101209	1.30211	0.00250201	Up	Serine beta-lactamase-like protein LACTB, mitochondrial
LOC135101218	1.64688	0.000184494	Up	Ribose-phosphate pyrophosphokinase 1
LOC135101226	1.53346	0.00331072	Up	Probable RNA-directed DNA polymerase from transposon BS
LOC135101231	1.79172	9.17285e-06	Up	Transcription termination factor 2
LOC135101232	2.01663	0.00170293	Up	mRNA export factor
LOC135101235	2.93804	0.000451738	Up	Uncharacterized protein C8orf76
LOC135101240	1.77984	0.000119452	Up	Protein N-lysine methyltransferase METTL21D
LOC135101244	3.64416	0.000151533	Up	Transmembrane protein 258
LOC135101259	2.0818	0.000165021	Up	UBX domain-containing protein 1
LOC135101278	2.09167	0.00298752	Up	Trypsin-1 OS=Astacus astacus OX=6715 PE=1 SV=1
LOC135101279	2.02627	0.00379444	Up	Trypsin-1 OS=Astacus astacus OX=6715 PE=1 SV=1
LOC135101283	3.03597	0.00456397	Up	Trypsin-1 OS=Astacus astacus OX=6715 PE=1 SV=1
LOC135101289	2.77048	0.00400628	Up	39S ribosomal protein L40, mitochondrial
LOC135101292	1.9981	2.16203e-06	Up	tRNA (cytosine(34)-C(5))-methyltransferase
LOC135101312	2.31072	0.000389032	Up	Fibroblast growth factor receptor substrate 3
LOC135101318	1.18234	0.00043932	Up	Proton channel OtopLc
LOC135101325	2.82348	0.000619319	Up	DNA-directed RNA polymerases I, II, and III subunit RPABC1
LOC135101328	1.25657	0.00709671	Up	ADP-ribosylation factor-like protein 2
LOC135101338	4.69016	3.87772e-10	Up	Protein BANP
LOC135101346	4.02695	1.49476e-08	Up	Serine/Arginine-related protein 53
LOC135101349	2.36941	0.00109429	Up	Deoxyribonuclease TATDN1
LOC135101368	1.82977	3.70435e-07	Up	26S proteasome non-ATPase regulatory subunit 11
LOC135101372	4.0085	8.12081e-24	Up	Endochitinase OS=Manduca sexta OX=7130 PE=2 SV=1
LOC135101373	2.09816	0.000219145	Up	RNA-binding protein Rsf1
LOC135101378	1.60325	6.2275e-05	Up	DNA polymerase subunit gamma-1
LOC135101379	3.43109	2.4765e-05	Up	Transcription termination factor 5, mitochondrial
LOC135101384	1.78187	0.000724077	Up	Probable palmitoyltransferase ZDHHC24
LOC135101388	1.69883	0.00300537	Up	Ribosomal RNA processing protein 1 homolog B
LOC135101396	2.15826	0.000118521	Up	Actin-related protein 6
LOC135101400	2.06518	0.00604485	Up	PR domain zinc finger protein 15
LOC135101403	1.90491	0.000341386	Up	Elongin-B
LOC135101409	10.0291	2.81457e-19	Up	RNA-directed DNA polymerase from mobile element jockey
LOC135101410	1.95093	0.00667622	Up	Putative nuclease HARBI1
LOC135101416	2.64073	0.00758699	Up	Caspase Dronc
LOC135101421	14.2199	3.69191e-91	Up	Chitooligosaccharidolytic beta-N-acetylglucosaminidase OS=Ostrinia furnacalis OX=93504 PE=1 SV=1
LOC135101422	5.82793	1.74832e-09	Up	Chitooligosaccharidolytic beta-N-acetylglucosaminidase OS=Ostrinia furnacalis OX=93504 PE=1 SV=1
LOC135101426	2.01773	1.19275e-05	Up	Conserved oligomeric Golgi complex subunit 7
LOC135101427	1.62515	0.00577249	Up	Selenocysteine lyase
LOC135101452	4.61147	3.73647e-16	Up	Glutamyl-tRNA(Gln) amidotransferase subunit B, mitochondrial
LOC135101453	1.16665	0.0122962	Up	DEAD-box helicase Dbp80
LOC135101458	2.05654	0.00369519	Up	Speckle targeted PIP5K1A-regulated poly(A) polymerase
LOC135101461	3.08658	5.70407e-05	Up	39S ribosomal protein L27, mitochondrial
LOC135101467	3.96531	9.41172e-07	Up	Mitochondrial genome maintenance exonuclease 1
LOC135101473	2.25311	0.000388669	Up	F-box only protein 31
LOC135101475	2.28468	0.00151894	Up	Dynactin subunit 6
LOC135101476	2.3877	5.82179e-05	Up	Peptidyl-prolyl cis-trans isomerase H
LOC135101481	2.79552	0.00349412	Up	Mediator of RNA polymerase II transcription subunit 10
LOC135101482	2.0619	0.0135858	Up	Hsp70-binding protein 1
LOC135101483	3.37363	2.47187e-06	Up	EKC/KEOPS complex subunit TP53RK
LOC135101485	3.88364	2.53347e-22	Up	Chymotrypsin-C
LOC135101487	2.27928	0.00847101	Up	39S ribosomal protein L52, mitochondrial
LOC135101491	1.68629	0.000119242	Up	Solute carrier family 35 member D3
LOC135101499	3.27842	1.17125e-05	Up	N-glycosylase/DNA lyase
LOC135101501	3.63789	7.07274e-06	Up	Transmembrane emp24 domain-containing protein 5
LOC135101506	2.36223	0.0132439	Up	Charged multivesicular body protein 5
LOC135101507	2.46412	1.08127e-05	Up	Mitochondrial intermembrane space import and assembly protein 40-B
LOC135101519	2.18984	0.00142667	Up	N-acetylglucosamine-1-phosphotransferase subunit gamma
LOC135101522	3.39731	5.9342e-05	Up	THO complex subunit 7 homolog
LOC135101523	1.64808	0.00170908	Up	Trafficking protein particle complex subunit 6B
LOC135101524	1.30752	0.00275565	Up	Multiple inositol polyphosphate phosphatase 1
LOC135101550	2.14138	4.26616e-08	Up	Testin
LOC135101555	2.69215	1.89619e-12	Up	Transferrin OS=Blaberus discoidalis OX=6981 PE=1 SV=1
LOC135101583	1.15918	0.0071913	Up	Dynactin subunit 4
LOC135101588	2.98565	6.06253e-05	Up	Putative nuclease HARBI1
LOC135101594	1.17802	0.0140841	Up	Probable 26S proteasome non-ATPase regulatory subunit 3
LOC135101595	3.27364	0.00147926	Up	Valine--tRNA ligase
LOC135101610	1.25344	0.00332932	Up	Lysophosphatidylserine lipase ABHD12
LOC135101612	2.84169	3.78794e-05	Up	28S ribosomal protein S17, mitochondrial
LOC135101617	1.95471	0.00343572	Up	COP9 signalosome complex subunit 8
LOC135101635	3.58004	1.19124e-05	Up	39S ribosomal protein L17, mitochondrial
LOC135101641	4.07169	0.0117109	Up	Triosephosphate isomerase OS=Scylla paramamosain OX=85552 PE=1 SV=1
LOC135101642	4.76919	6.38993e-05	Up	Triosephosphate isomerase OS=Scylla paramamosain OX=85552 PE=1 SV=1
LOC135101643	3.61315	0.000150462	Up	Triosephosphate isomerase OS=Scylla paramamosain OX=85552 PE=1 SV=1
LOC135101656	1.74973	0.00168549	Up	Putative GPI-anchor transamidase
LOC135101670	1.77338	1.96193e-05	Up	Sushi, von Willebrand factor type A, EGF and pentraxin domain-containing protein 1
LOC135101742	2.8831	0.000614683	Up	28S ribosomal protein S23, mitochondrial
LOC135101751	6.57264	8.46304e-16	Up	Compound eye opsin BCRH2 OS=Hemigrapsus sanguineus OX=40176 PE=2 SV=1
LOC135101754	2.47771	0.000920213	Up	Compound eye opsin BCRH1 OS=Hemigrapsus sanguineus OX=40176 PE=2 SV=1
LOC135101763	6.89341	0.000813909	Up	DnaJ homolog subfamily B member 8
LOC135101782	1.33563	0.000986967	Up	Cyclin-dependent kinase 6
LOC135101789	5.92599	9.35464e-05	Up	Ryncolin-1 OS=Cerberus rynchops OX=46267 PE=1 SV=1
LOC135101794	6.13588	0.000412342	Up	Hemocyanin subunit 2 OS=Carcinus aestuarii OX=53602 PE=1 SV=1
LOC135101796	10.7144	2.55271e-12	Up	Hemocyanin subunit 2 OS=Carcinus aestuarii OX=53602 PE=1 SV=1
LOC135101798	10.6931	2.31518e-99	Up	Hemocyanin subunit 2 OS=Carcinus aestuarii OX=53602 PE=1 SV=1
LOC135101799	11.7332	6.15242e-52	Up	Hemocyanin subunit 2 OS=Carcinus aestuarii OX=53602 PE=1 SV=1
LOC135101800	8.91204	1.77064e-75	Up	Hemocyanin subunit 2 OS=Carcinus aestuarii OX=53602 PE=1 SV=1
LOC135101801	5.54799	0.000425505	Up	Hemocyanin subunit 2 OS=Carcinus aestuarii OX=53602 PE=1 SV=1
LOC135101802	6.60267	1.39744e-12	Up	Hemocyanin subunit 2 OS=Carcinus aestuarii OX=53602 PE=1 SV=1
LOC135101811	1.84929	0.000329592	Up	ATP-dependent RNA helicase DDX54
LOC135101888	3.33285	1.49326e-05	Up	Dihydrofolate reductase
LOC135101895	1.40931	0.00336934	Up	SET domain-containing protein SmydA-8, isoform A
LOC135101899	2.35864	0.00137867	Up	CDGSH iron-sulfur domain-containing protein 3, mitochondrial
LOC135101901	1.5891	0.00343829	Up	HIV Tat-specific factor 1
LOC135101904	3.70935	1.50643e-07	Up	Perlucin-like protein OS=Mytilus galloprovincialis OX=29158 PE=1 SV=1
LOC135101914	3.21774	1.62662e-05	Up	Profilin OS=Bombyx mori OX=7091 PE=2 SV=1
LOC135101940	3.02354	8.85161e-09	Up	Origin recognition complex subunit 2
LOC135101950	2.49908	7.81339e-06	Up	Proteasome subunit alpha type-3
LOC135101959	1.30031	0.00231416	Up	Thioredoxin domain-containing protein 15
LOC135101966	7.18595	1.31802e-06	Up	Protein O-linked-mannose beta-1,2-N-acetylglucosaminyltransferase 1
LOC135101969	1.19301	0.00017455	Up	Probable ATP-dependent RNA helicase DDX46
LOC135101978	1.8373	0.00187703	Up	Acidic leucine-rich nuclear phosphoprotein 32 family member A
LOC135102010	3.62929	6.07401e-07	Up	Hepatic lectin OS=Gallus gallus OX=9031 PE=1 SV=1
LOC135102013	3.06322	7.7118e-05	Up	CDGSH iron-sulfur domain-containing protein 3, mitochondrial
LOC135102023	1.6076	0.000346842	Up	NEDD8-activating enzyme E1 regulatory subunit
LOC135102026	1.87143	0.00106324	Up	RNA-splicing ligase RtcB homolog
LOC135102027	1.69712	0.00311282	Up	Dual specificity protein phosphatase MPK-4
LOC135102036	2.25885	0.00444486	Up	Protein will die slowly
LOC135102038	5.18181	0.0026074	Up	Retrovirus-related Pol polyprotein from transposon 17.6
LOC135102040	2.63503	0.00410744	Up	Protein will die slowly
LOC135102043	2.4038	0.00419018	Up	Actin-related protein 2/3 complex subunit 5-C
LOC135102103	4.22083	6.02323e-23	Up	Pyrroline-5-carboxylate reductase 3
LOC135102127	2.83059	0.00147534	Up	72 kDa type IV collagenase
LOC135102128	1.92996	8.89834e-07	Up	Nuclear factor interleukin-3-regulated protein
LOC135102205	3.61368	5.6598e-13	Up	Serine protease 7
LOC135102215	1.60915	0.000601094	Up	Legumain
LOC135102221	2.18062	0.00138848	Up	RRP15-like protein
LOC135102222	2.45856	3.25088e-05	Up	HAUS augmin-like complex subunit 1
LOC135102224	2.03925	0.0137905	Up	GTP-binding nuclear protein Ran
LOC135102225	1.88258	0.00657013	Up	Ubiquitin-like-conjugating enzyme ATG10
LOC135102228	1.24688	0.000792628	Up	Lariat debranching enzyme B
LOC135102268	1.1241	0.00411424	Up	Meiotic nuclear division protein 1 homolog
LOC135102285	3.9754	4.9071e-06	Up	E3 SUMO-protein ligase ZBED1
LOC135102286	1.23518	0.00586919	Up	G2/mitotic-specific cyclin-B3
LOC135102287	1.61205	0.000788928	Up	Diphthine methyltransferase
LOC135102303	1.52255	0.00660829	Up	Flap endonuclease GEN homolog 1
LOC135102311	1.22574	0.0111141	Up	PIN2/TERF1-interacting telomerase inhibitor 1
LOC135102314	2.35475	0.000449876	Up	Divergent protein kinase domain 1C
LOC135102319	2.21233	0.00166762	Up	Protein Spindly-B
LOC135102321	1.93302	0.000635354	Up	Protein cornichon
LOC135102324	1.80951	0.00324533	Up	G patch domain-containing protein 11
LOC135102325	1.26172	0.00773234	Up	Asparagine--tRNA ligase, cytoplasmic
LOC135102327	1.13057	0.00352193	Up	Protein RRP5 homolog
LOC135102334	1.28219	0.00903546	Up	Peroxisomal membrane protein PEX14
LOC135102350	8.91516	1.3731e-10	Up	Juvenile hormone esterase
LOC135102351	1.67962	0.000704163	Up	DNA-dependent metalloprotease SPRTN
LOC135102352	2.54703	1.61545e-06	Up	Beta-alanyl-dopamine/carcinine hydrolase
LOC135102358	1.4876	0.00115647	Up	Ceramide synthase 5
LOC135102370	1.82564	0.000122104	Up	Tubulin alpha-1 chain OS=Homarus americanus OX=6706 PE=2 SV=1
LOC135102374	2.60911	0.000114108	Up	Protein FAM136A
LOC135102377	6.43767	3.92156e-14	Up	Putative defense protein 3 OS=Antheraea mylitta OX=34739 PE=2 SV=1
LOC135102378	2.74461	3.42699e-05	Up	Glutathione S-transferase Mu 3
LOC135102379	2.05198	0.000225321	Up	Glutathione S-transferase Mu 3
LOC135102380	2.48075	0.000650436	Up	Deoxycytidylate deaminase
LOC135102384	3.13969	2.08153e-05	Up	EKC/KEOPS complex subunit LAGE3
LOC135102388	1.82409	0.000143789	Up	TM2 domain-containing protein CG10795
LOC135102390	1.95594	0.000192748	Up	Protein RFT1 homolog
LOC135102391	2.02209	2.58376e-05	Up	DNA polymerase epsilon subunit 3
LOC135102409	1.74613	0.000377053	Up	Ankyrin repeat and SOCS box protein 1
LOC135102413	1.08374	0.0122868	Up	Transmembrane protein 69
LOC135102437	3.15142	2.07499e-06	Up	Tubulin alpha-3 chain OS=Homarus americanus OX=6706 PE=2 SV=1
LOC135102438	2.4435	0.000153585	Up	Tubulin alpha-3 chain OS=Homarus americanus OX=6706 PE=2 SV=1
LOC135102439	1.80521	1.01591e-05	Up	Protein disulfide-isomerase A5
LOC135102441	1.19317	0.00097434	Up	Histone-lysine N-methyltransferase E(z)
LOC135102442	1.65468	0.000889888	Up	F-box/LRR-repeat protein 15
LOC135102474	2.47876	0.00015741	Up	Type-2 ice-structuring protein OS=Brachyopsis segaliensis OX=1633465 PE=1 SV=1
LOC135102560	2.54081	1.17565e-09	Up	Phosphoethanolamine N-methyltransferase 2
LOC135102630	2.69592	0.000524378	Up	2-oxoglutarate and iron-dependent oxygenase domain-containing protein 3
LOC135102644	1.50777	0.00024793	Up	Peptide chain release factor 1-like, mitochondrial
LOC135102660	1.79558	0.000141094	Up	Nucleosome assembly protein 1-like 1
LOC135102665	1.1224	0.0135101	Up	E3 SUMO-protein ligase PIAS1
LOC135102669	1.52022	0.00390569	Up	Ubiquitin carboxyl-terminal hydrolase isozyme L5
LOC135102683	2.13192	3.77198e-06	Up	Cyclin-dependent kinase 1
LOC135102695	2.19887	4.6822e-05	Up	Protein SGT1 homolog
LOC135102716	1.10316	0.0017039	Up	Myb-binding protein 1A
LOC135102726	1.33631	0.00053105	Up	Protein sel-1 homolog 1
LOC135102759	1.31209	0.000209246	Up	Aspartate dehydrogenase domain-containing protein
LOC135102783	2.51736	6.72323e-06	Up	Centrosomal protein of 76 kDa
LOC135102785	1.84267	4.31407e-05	Up	Signal recognition particle subunit SRP54
LOC135102792	1.27467	0.011866	Up	General transcription factor IIH subunit 3
LOC135102826	2.7264	1.39086e-07	Up	Translocon-associated protein subunit gamma
LOC135102840	2.42397	2.31221e-05	Up	Retrovirus-related Pol polyprotein from transposon 17.6
LOC135102841	2.96644	5.35313e-06	Up	Peptidyl-prolyl cis-trans isomerase F, mitochondrial
LOC135102848	1.9583	0.000323771	Up	Transaldolase
LOC135102865	2.79826	1.44461e-07	Up	N-acetylneuraminate lyase
LOC135102886	1.39147	0.0034589	Up	Chloride intracellular channel exc-4
LOC135102894	4.68962	3.33579e-11	Up	ATP-binding cassette sub-family G member 1
LOC135102906	1.75238	0.00329413	Up	Protein phosphatase 1 regulatory subunit 7
LOC135102907	2.97561	0.000163968	Up	Methylated-DNA--protein-cysteine methyltransferase
LOC135102917	3.1062	0.00039847	Up	Parafibromin
LOC135102918	2.59157	0.00118507	Up	Cofilin/actin-depolymerizing factor homolog
LOC135102928	1.73595	0.000187533	Up	Integrator complex subunit 7
LOC135102930	2.53331	0.000618839	Up	RNA-binding protein 28
LOC135102934	3.50895	2.52656e-09	Up	Glucose-6-phosphatase catalytic subunit 1
LOC135102935	1.6546	0.00386166	Up	Coiled-coil domain-containing protein 12
LOC135102953	2.26894	0.000278173	Up	CDK-activating kinase assembly factor MAT1
LOC135102964	2.68992	9.59305e-05	Up	UPF0415 protein C7orf25 homolog OS=Mus musculus OX=10090 PE=2 SV=1
LOC135102965	1.15135	0.0103152	Up	28S ribosomal protein S2, mitochondrial
LOC135102967	3.20712	1.68746e-05	Up	S-formylglutathione hydrolase
LOC135102968	1.30262	0.00111397	Up	Serine/arginine-rich splicing factor 7
LOC135102973	1.44735	0.000949081	Up	Splicing factor 3B subunit 4
LOC135102980	2.61937	3.37039e-07	Up	Dolichyl-diphosphooligosaccharide--protein glycosyltransferase 48 kDa subunit
LOC135102989	2.18113	2.21128e-06	Up	Nicotinamide phosphoribosyltransferase
LOC135102996	1.27303	0.00126098	Up	Putative E3 ubiquitin-protein ligase UBR7
LOC135102997	1.692	0.000546756	Up	Translocon-associated protein subunit alpha
LOC135102998	1.20124	0.00879917	Up	Transcription elongation factor S-II
LOC135103046	1.54501	0.000319987	Up	Transposable element Tc1 transposase
LOC135103047	2.01906	0.000347087	Up	Longitudinals lacking protein-like
LOC135103048	2.68409	1.9047e-06	Up	Replication factor C subunit 5
LOC135103056	1.44729	0.000207371	Up	Dual specificity tyrosine-phosphorylation-regulated kinase 2
LOC135103057	1.38852	0.00207229	Up	Nuclear transcription factor Y subunit alpha
LOC135103071	1.76125	0.000391183	Up	T-complex protein 1 subunit epsilon
LOC135103077	2.95722	0.000134992	Up	Nucleoside diphosphate kinase 6
LOC135103083	3.20475	1.76516e-05	Up	DNA replication complex GINS protein PSF2
LOC135103084	3.34869	8.55654e-07	Up	39S ribosomal protein L20, mitochondrial
LOC135103099	2.45334	0.0101643	Up	60S ribosome subunit biogenesis protein NIP7 homolog
LOC135103101	2.93906	7.55346e-05	Up	Dimethyladenosine transferase 2, mitochondrial
LOC135103111	10.4746	8.9291e-137	Up	Hemocyanin A chain OS=Panulirus interruptus OX=6735 PE=1 SV=2
LOC135103120	1.25791	0.00642822	Up	Eukaryotic translation initiation factor 2 subunit 2
LOC135103129	1.68608	0.00386709	Up	Sorbitol dehydrogenase
LOC135103145	2.14847	0.0031742	Up	Ribosome biogenesis regulatory protein homolog
LOC135103146	6.26758	4.64129e-32	Up	U-scoloptoxin(01)-Cw1a OS=Cormocephalus westwoodi OX=1096223 PE=3 SV=1
LOC135103157	2.82857	2.52318e-05	Up	Putative OPA3-like protein CG13603
LOC135103176	2.25582	6.96121e-07	Up	Fatty-acid amide hydrolase 2
LOC135103187	4.092	0.00715428	Up	Pseudohemocyanin-2 (Fragment)
LOC135103243	3.78143	9.80737e-06	Up	Serine protease 56
LOC135103254	2.91904	8.3928e-10	Up	DnaJ homolog subfamily C member 22
LOC135103267	4.38008	9.02281e-05	Up	Multifunctional procollagen lysine hydroxylase and glycosyltransferase LH3
LOC135103325	2.26515	0.00156394	Up	Nuclear autoantigenic sperm protein
LOC135103345	3.99354	1.37944e-12	Up	Phosphatidylethanolamine-binding protein homolog F40A3.3
LOC135103373	1.6403	0.00117627	Up	T-complex protein 1 subunit delta OS=Ochlerotatus triseriatus OX=7162 PE=2 SV=1
LOC135103375	2.47531	8.82183e-05	Up	Geminin
LOC135103377	1.12747	0.00684201	Up	Protein arginine N-methyltransferase 5
LOC135103380	1.63742	0.00525007	Up	Peroxisome biogenesis factor 2
LOC135103386	1.63217	4.16105e-05	Up	D-3-phosphoglycerate dehydrogenase
LOC135103388	2.39417	0.000890501	Up	Ubiquitin thioesterase otubain-like
LOC135103394	2.97599	0.00011138	Up	Centrosomal protein of 89 kDa
LOC135103400	2.94369	0.000434286	Up	Ubiquitin-fold modifier-conjugating enzyme 1
LOC135103401	4.35378	1.97565e-09	Up	2-iminobutanoate/2-iminopropanoate deaminase
LOC135103405	1.95117	5.58938e-06	Up	Lymphokine-activated killer T-cell-originated protein kinase
LOC135103424	2.08761	8.16654e-07	Up	Dehydrogenase/reductase SDR family member on chromosome X homolog
LOC135103425	2.03089	0.00192189	Up	Thioredoxin-like protein 1
LOC135103427	3.94515	5.97768e-07	Up	Uncharacterized protein KIAA1143 homolog OS=Xenopus laevis OX=8355 PE=2 SV=1
LOC135103428	1.2967	0.000944305	Up	Chromosome transmission fidelity protein 18 homolog
LOC135103435	2.92102	0.00030916	Up	Thymidine kinase 2, mitochondrial
LOC135103451	1.54363	0.000167737	Up	RNA-directed DNA polymerase from mobile element jockey
LOC135103481	9.26879	3.31064e-22	Up	Major facilitator superfamily domain-containing protein 6
LOC135103485	2.22368	1.08315e-05	Up	Adenosine deaminase-like protein
LOC135103488	1.76047	0.000202186	Up	Uracil-DNA glycosylase
LOC135103518	2.085	6.20147e-06	Up	General transcription factor IIH subunit 4
LOC135103534	2.07126	0.00659064	Up	Probable phosphoserine aminotransferase
LOC135103536	2.61057	3.76501e-06	Up	tRNA (adenine(58)-N(1))-methyltransferase non-catalytic subunit TRM6
LOC135103544	2.28678	2.04283e-05	Up	Putative peptidyl-prolyl cis-trans isomerase OS=Lottia gigantea OX=225164 PE=1 SV=1
LOC135103568	1.33204	0.00137598	Up	Apurinic-apyrimidinic endonuclease
LOC135103575	1.16211	0.00252217	Up	Epimerase family protein SDR39U1
LOC135103586	2.85923	0.00135993	Up	EEF1A lysine methyltransferase 2
LOC135103605	1.10006	0.00517813	Up	Elongation factor Tu, mitochondrial
LOC135103616	2.28445	0.00789265	Up	Fatty-acid amide hydrolase 2-B
LOC135103635	2.66575	0.000445003	Up	Transport and Golgi organization 2 homolog
LOC135103662	2.17424	4.05902e-07	Up	Protein FAM98A
LOC135103664	2.02861	0.00182651	Up	Annulin OS=Schistocerca americana OX=7009 PE=2 SV=1
LOC135103674	2.96903	4.51289e-06	Up	Gamma-aminobutyric acid receptor subunit delta
LOC135103707	2.18365	2.72563e-09	Up	Cytosolic 10-formyltetrahydrofolate dehydrogenase
LOC135103718	2.18017	0.0121538	Up	Endoribonuclease LACTB2
LOC135103722	1.54644	3.05263e-05	Up	RING1 and YY1-binding protein
LOC135103726	1.17114	0.00613483	Up	Zinc finger C3HC-type protein 1
LOC135103746	5.32405	3.66496e-07	Up	Pseudohemocyanin-2 (Fragment)
LOC135103751	1.59919	0.000283849	Up	N(G),N(G)-dimethylarginine dimethylaminohydrolase 1
LOC135103754	2.39594	0.000255079	Up	Metaxin-1
LOC135103771	1.7114	0.00462982	Up	Proteasome subunit beta type-6
LOC135103775	2.7456	0.00372979	Up	Ubiquinone biosynthesis O-methyltransferase, mitochondrial
LOC135103780	1.76063	0.00718709	Up	Protein lin-52 homolog
LOC135103784	1.73332	0.000152883	Up	Ubiquitin carboxyl-terminal hydrolase calypso
LOC135103792	3.0197	8.80909e-11	Up	Endoplasmic reticulum chaperone BiP
LOC135103793	4.22339	3.37982e-06	Up	E3 ubiquitin-protein ligase E3D
LOC135103794	2.46996	2.04516e-07	Up	ADP-ribosylhydrolase ARH3
LOC135103804	1.98711	0.000841052	Up	Mitochondrial thiamine pyrophosphate carrier
LOC135103814	1.98995	0.00169753	Up	Quinone oxidoreductase
LOC135103824	4.01451	2.10454e-05	Up	U6 snRNA-associated Sm-like protein LSm6
LOC135103826	1.50665	0.000250945	Up	BAG family molecular chaperone regulator 1
LOC135103833	6.77584	1.51954e-05	Up	Prolyl 4-hydroxylase subunit alpha-1
LOC135103841	3.83914	3.44189e-07	Up	Mediator of RNA polymerase II transcription subunit 18
LOC135103845	2.69758	4.15435e-06	Up	Sodium-coupled monocarboxylate transporter 2
LOC135103849	1.55388	0.00395076	Up	Transmembrane protein 87A
LOC135103851	1.66298	0.00254941	Up	Guided entry of tail-anchored proteins factor 1
LOC135103852	1.41671	0.00495854	Up	UPF0489 protein C5orf22 homolog
LOC135103855	2.01244	0.000276863	Up	Probable glutathione S-transferase 6
LOC135103875	5.5961	2.29715e-23	Up	Probable phytanoyl-CoA dioxygenase
LOC135103895	3.63708	0.00875195	Up	Pro-resilin
LOC135104008	2.14138	8.83185e-05	Up	Protein mono-ADP-ribosyltransferase PARP3
LOC135104041	1.64943	0.00164608	Up	D-beta-hydroxybutyrate dehydrogenase, mitochondrial
LOC135104048	2.92769	1.18472e-08	Up	Adenylosuccinate lyase
LOC135104050	9.44934	3.64801e-14	Up	Gamma-butyrobetaine dioxygenase
LOC135104069	2.09266	0.000175403	Up	Nucleoporin Nup43
LOC135104073	1.03365	0.010971	Up	Dynamin-1-like protein
LOC135104077	2.0117	0.0110877	Up	Protein DGCR6
LOC135104080	3.55513	5.39214e-07	Up	Co-chaperone protein daf-41
LOC135104082	3.72498	2.62282e-05	Up	Small ubiquitin-related modifier
LOC135104084	2.38519	0.00161271	Up	Inhibitor of growth protein 5
LOC135104089	1.7981	6.13637e-07	Up	Ribonucleoside-diphosphate reductase large subunit
LOC135104103	1.20546	0.00814924	Up	Cytosolic Fe-S cluster assembly factor NUBP2 homolog
LOC135104107	1.59178	0.00144284	Up	Putative U2 small nuclear ribonucleoprotein auxiliary factor 35 kDa subunit-related protein 1
LOC135104115	1.39354	0.00441955	Up	Leucine-rich repeat-containing protein 59
LOC135104116	1.18525	0.00499822	Up	Protein mono-ADP-ribosyltransferase PARP12
LOC135104122	4.31179	1.48405e-08	Up	Kinetochore protein Nuf2
LOC135104138	2.38735	0.000213079	Up	NEDD4-binding protein 2
LOC135104158	1.56356	8.92338e-05	Up	Chromatin assembly factor 1 p55 subunit
LOC135104168	2.16896	0.00382133	Up	Zinc finger CCHC domain-containing protein 8 homolog
LOC135104172	1.13858	0.0108684	Up	Mitochondrial import receptor subunit TOM70
LOC135104173	3.62792	6.58183e-07	Up	Protein ARV1
LOC135104174	2.18544	0.00056283	Up	Mesencephalic astrocyte-derived neurotrophic factor homolog
LOC135104179	2.27637	3.41355e-07	Up	Metalloreductase STEAP4
LOC135104192	5.81298	0.000494435	Up	Ras-like protein family member 12
LOC135104207	1.60217	0.00841217	Up	U-scoloptoxin(01)-Cw1a OS=Cormocephalus westwoodi OX=1096223 PE=3 SV=1
LOC135104208	1.99045	0.0070994	Up	Fatty acid-binding protein OS=Tyrophagus putrescentiae OX=59818 PE=1 SV=1
LOC135104219	2.21877	3.81455e-06	Up	Membrane-associated tyrosine- and threonine-specific cdc2-inhibitory kinase
LOC135104228	1.59221	0.000908111	Up	Mitotic-spindle organizing protein 2B
LOC135104240	1.22721	0.00871943	Up	Golgi SNAP receptor complex member 1
LOC135104244	2.03514	2.34051e-05	Up	Kynurenine/alpha-aminoadipate aminotransferase, mitochondrial
LOC135104250	1.59879	0.00204962	Up	THUMP domain-containing protein 2
LOC135104253	2.41526	1.31371e-07	Up	Histone deacetylase complex subunit SAP30 homolog
LOC135104258	1.2953	0.0038526	Up	Breast cancer type 2 susceptibility protein
LOC135104265	2.05705	3.4965e-05	Up	Mitochondrial import inner membrane translocase subunit Tim13
LOC135104276	3.04007	4.22887e-06	Up	Translation initiation factor eIF-2B subunit alpha
LOC135104304	3.13204	1.29349e-05	Up	Cell growth-regulating nucleolar protein
LOC135104309	1.1654	0.00294999	Up	Alpha-ketoglutarate-dependent dioxygenase alkB homolog 4
LOC135104311	1.1987	0.00411743	Up	Transmembrane protein 256 homolog OS=Bufo gargarizans OX=30331 PE=3 SV=1
LOC135104314	1.92786	0.00510654	Up	ATPase inhibitor mai-2, mitochondrial
LOC135104352	1.73621	0.00208668	Up	Trichoplein keratin filament-binding protein
LOC135104353	1.17174	0.000512993	Up	Replication factor C subunit 1
LOC135104355	1.03262	0.00124593	Up	Probable splicing factor, arginine/serine-rich 7
LOC135104362	1.2031	0.000830274	Up	Neutral alpha-glucosidase AB
LOC135104383	1.94843	5.89053e-05	Up	Phosphatidylinositol N-acetylglucosaminyltransferase subunit C
LOC135104384	2.34966	0.000189618	Up	Nucleolar protein 14
LOC135104385	1.66847	0.00239395	Up	Arginyl-tRNA--protein transferase 1
LOC135104390	1.39831	0.00153741	Up	DNA replication licensing factor mcm7-A
LOC135104402	2.36445	2.07323e-05	Up	NLR family CARD domain-containing protein 4
LOC135104409	1.62829	0.00712425	Up	UPF0389 protein CG9231
LOC135104412	1.71375	0.000280538	Up	Probable RNA-directed DNA polymerase from transposon BS
LOC135104421	1.37468	0.00558509	Up	Inactive peptidyl-prolyl cis-trans isomerase FKBP6
LOC135104438	1.56963	0.00315119	Up	Ubiquitin carboxyl-terminal hydrolase 5
LOC135104442	1.9592	0.000286474	Up	Transmembrane protein 14C
LOC135104449	1.3182	0.000573207	Up	Prolactin regulatory element-binding protein
LOC135104454	2.39487	0.000329654	Up	Carbohydrate sulfotransferase 11
LOC135104463	2.37659	0.00679297	Up	40S ribosomal protein S21
LOC135104466	2.46567	0.000348822	Up	Protein CASP
LOC135104467	2.42865	0.00324341	Up	H/ACA ribonucleoprotein complex subunit 2-like protein
LOC135104469	1.61929	0.00163058	Up	GATA zinc finger domain-containing protein 1
LOC135104470	2.39383	4.05989e-06	Up	Probable RNA-directed DNA polymerase from transposon BS
LOC135104479	3.06569	6.78337e-06	Up	COP9 signalosome complex subunit 2
LOC135104489	3.05797	2.9296e-05	Up	U7 snRNA-associated Sm-like protein LSm10
LOC135104509	2.06352	0.00094029	Up	Valine--tRNA ligase
LOC135104511	3.40144	5.14898e-08	Up	Juvenile hormone esterase
LOC135104535	2.49367	0.000959324	Up	Dynein axonemal light chain 1
LOC135104607	2.49418	9.34934e-07	Up	28S ribosomal protein S28, mitochondrial
LOC135104641	3.3247	2.56335e-12	Up	m7GpppX diphosphatase
LOC135104662	2.33437	2.8625e-05	Up	5'-deoxynucleotidase HDDC2
LOC135104720	1.69791	0.000763361	Up	Non-structural maintenance of chromosomes element 1 homolog
LOC135104739	1.55162	0.00526377	Up	UDP-xylose and UDP-N-acetylglucosamine transporter
LOC135104757	1.81223	1.16608e-05	Up	CDK5 regulatory subunit-associated protein 3
LOC135104763	4.43119	0.0130428	Up	Trans-1,2-dihydrobenzene-1,2-diol dehydrogenase
LOC135104766	4.33776	0.00103851	Up	Trans-1,2-dihydrobenzene-1,2-diol dehydrogenase
LOC135104769	1.92471	5.55486e-06	Up	Inner centromere protein
LOC135104802	1.30755	0.00189955	Up	Poly(ADP-ribose) glycohydrolase
LOC135104804	1.68936	1.9857e-05	Up	Solute carrier organic anion transporter family member 74D
LOC135104835	1.57184	0.0014092	Up	DEP domain-containing protein 1A
LOC135104844	1.83413	0.000553473	Up	Innexin inx2
LOC135104853	1.29405	0.00681796	Up	Kynureninase
LOC135104862	1.57886	2.26124e-05	Up	Lipase maturation factor 1
LOC135104865	2.44357	9.5545e-05	Up	tRNA-uridine aminocarboxypropyltransferase 1
LOC135104921	1.41449	0.00563056	Up	High mobility group protein 20A
LOC135104935	1.60063	0.00802923	Up	Pentatricopeptide repeat-containing protein 1, mitochondrial
LOC135104936	2.57683	0.00421326	Up	Cytochrome c oxidase assembly protein COX20, mitochondrial
LOC135104959	4.36056	3.73715e-08	Up	Dynein regulatory complex protein 11
LOC135104963	1.84308	2.76169e-05	Up	E3 ubiquitin-protein ligase UHRF1
LOC135104964	1.39991	0.00350376	Up	Solute carrier family 35 member E1 homolog
LOC135105007	1.90236	5.15539e-05	Up	Polyprenol reductase
LOC135105019	4.70419	1.22536e-17	Up	Peroxidase
LOC135105021	1.46861	0.00176984	Up	Protein MMS22-like
LOC135105042	1.33007	0.0005111	Up	Aldehyde dehydrogenase family 16 member A1
LOC135105057	1.8299	0.000115528	Up	Fanconi anemia group I protein homolog
LOC135105070	4.64679	6.06556e-33	Up	Cuticle protein 21
LOC135105074	6.52802	9.47829e-22	Up	Phytanoyl-CoA dioxygenase domain-containing protein 1
LOC135105113	1.55738	0.00907692	Up	pre-rRNA 2'-O-ribose RNA methyltransferase FTSJ3
LOC135105115	2.60855	0.00089746	Up	Serine/arginine-rich splicing factor 6
LOC135105118	1.13914	0.000636728	Up	PiggyBac transposable element-derived protein 4
LOC135105122	3.45595	8.15739e-14	Up	Protein disulfide-isomerase A6 homolog
LOC135105126	2.91041	2.54078e-07	Up	Histone deacetylase 8
LOC135105160	3.08024	1.67861e-13	Up	Translation initiation factor IF-2, mitochondrial
LOC135105178	1.12306	0.0100807	Up	Centrosomal protein of 192 kDa
LOC135105195	1.78732	0.00219874	Up	Transmembrane emp24 domain-containing protein bai
LOC135105197	2.05017	1.07364e-09	Up	Methionine synthase reductase
LOC135105200	3.14906	1.30114e-09	Up	RNA transcription, translation and transport factor protein
LOC135105205	1.17234	0.00708368	Up	Sorbitol dehydrogenase
LOC135105216	1.65687	7.79974e-05	Up	Mitochondrial fission process protein 1
LOC135105231	1.19734	0.0024744	Up	DnaJ homolog shv
LOC135105237	1.22658	0.00982179	Up	Fanconi anemia group G protein
LOC135105366	1.13394	0.00802077	Up	Activating signal cointegrator 1 complex subunit 1
LOC135105413	10.9503	5.79231e-37	Up	Cuticle protein AM1159 OS=Cancer pagurus OX=6755 PE=1 SV=1
LOC135105481	1.15897	0.00136976	Up	Palmitoyltransferase ZDHHC23-A
LOC135105488	1.16115	0.00744393	Up	RuvB-like 1
LOC135105512	1.75406	0.000130069	Up	Integrator complex subunit 4
LOC135105540	1.77475	0.000115622	Up	Proteasome subunit beta type-7
LOC135105546	1.6258	7.10414e-06	Up	DnaJ homolog subfamily C member 10
LOC135105549	1.10816	0.0113502	Up	Transcription factor A, mitochondrial
LOC135105570	1.80934	0.00022652	Up	Peroxiredoxin-6
LOC135105592	5.13001	2.53537e-09	Up	Cuticle protein AM1199 OS=Cancer pagurus OX=6755 PE=1 SV=1
LOC135105594	5.57239	7.0172e-07	Up	Cuticle protein AM1199 OS=Cancer pagurus OX=6755 PE=1 SV=1
LOC135105604	3.39429	0.000480069	Up	DNA fragmentation factor subunit beta
LOC135105607	2.63282	0.00626244	Up	DNA fragmentation factor subunit beta
LOC135105610	7.17624	8.3225e-05	Up	Pseudohemocyanin-2 (Fragment)
LOC135105621	2.08979	9.8229e-05	Up	Proliferating cell nuclear antigen
LOC135105624	1.19527	0.0122784	Up	Acylglycerol kinase, mitochondrial
LOC135105629	1.37767	0.000806602	Up	Vesicular integral-membrane protein VIP36
LOC135105630	1.19316	0.00116935	Up	Gelsolin, cytoplasmic OS=Homarus americanus OX=6706 PE=1 SV=1
LOC135105637	2.28283	0.000743062	Up	Ribonuclease P protein subunit p29
LOC135105641	2.7221	0.00873728	Up	Probable RNA-directed DNA polymerase from transposon BS
LOC135105649	2.03853	0.000388745	Up	Damage-control phosphatase ARMT1
LOC135105658	1.80943	0.000122094	Up	Phosphatidylinositol glycan anchor biosynthesis class U protein
LOC135105659	5.60779	5.2624e-20	Up	Tryptase
LOC135105687	2.18809	0.000247677	Up	Mitochondrial inner membrane protease ATP23 homolog
LOC135105692	2.04253	0.00893837	Up	Probable RNA-binding protein EIF1AD
LOC135105694	2.34365	0.00332867	Up	Thioredoxin domain-containing protein 12
LOC135105698	1.35326	0.000769134	Up	Tudor and KH domain-containing protein homolog
LOC135105699	1.72849	0.00712448	Up	Ribosome biogenesis protein NOP53
LOC135105713	1.86233	0.00125502	Up	Centrosomal protein of 295 kDa
LOC135105716	2.41596	1.61582e-05	Up	Peptidyl-prolyl cis-trans isomerase-like 4
LOC135105718	1.7582	0.0036039	Up	NEDD8-conjugating enzyme Ubc12
LOC135105724	3.06561	6.47069e-14	Up	Amidophosphoribosyltransferase
LOC135105726	4.39035	3.13684e-20	Up	Bifunctional phosphoribosylaminoimidazole carboxylase/phosphoribosylaminoimidazole succinocarboxamide synthetase
LOC135105737	2.56638	7.00445e-08	Up	N-alpha-acetyltransferase 40
LOC135105738	2.99375	2.1292e-05	Up	Centrosomal protein of 19 kDa
LOC135105743	2.12097	4.34451e-06	Up	Adenosine 3'-phospho 5'-phosphosulfate transporter 2
LOC135105745	1.3519	0.00169973	Up	CDK2-associated and cullin domain-containing protein 1
LOC135105770	2.47989	0.00443057	Up	GrpE protein homolog, mitochondrial
LOC135105783	1.44934	0.000119137	Up	Hsp70-Hsp90 organising protein (Fragment)
LOC135105786	1.59648	0.00136919	Up	EARP-interacting protein homolog
LOC135105800	3.84173	3.49205e-05	Up	Protein SREK1IP1
LOC135105801	1.63564	0.00515011	Up	Probable maleylacetoacetate isomerase 2
LOC135105802	3.92275	0.00069392	Up	Protein SREK1IP1
LOC135105833	2.27268	0.00175955	Up	General transcription factor IIF subunit 2
LOC135105836	2.59195	2.25396e-07	Up	DnaJ homolog subfamily C member 9
LOC135105857	2.26723	2.81332e-06	Up	Ubiquitin-conjugating enzyme E2-24 kDa
LOC135105865	2.18497	0.000518624	Up	Heat shock 70 kDa protein 14
LOC135105870	2.98716	0.00228611	Up	Transcription factor A, mitochondrial
LOC135105882	2.58407	4.88579e-07	Up	Crustacean calcium-binding protein 23 OS=Faxonius limosus OX=28379 PE=1 SV=1
LOC135105895	1.7936	0.00292608	Up	Myosin regulatory light chain sqh
LOC135105915	3.40857	0.00180403	Up	Carbohydrate sulfotransferase 10
LOC135105916	4.46723	0.00535974	Up	Carbohydrate sulfotransferase 11
LOC135105923	1.90457	0.000139538	Up	X-linked retinitis pigmentosa GTPase regulator
LOC135105926	1.62218	0.00226121	Up	Uncharacterized protein C1orf112 homolog OS=Rattus norvegicus OX=10116 PE=2 SV=1
LOC135105931	1.81202	0.000401631	Up	Cytochrome b5-related protein
LOC135105937	1.89574	0.000127855	Up	Protein ERGIC-53
LOC135105938	1.88994	0.00045676	Up	Lysine--tRNA ligase
LOC135105962	1.59822	0.00469076	Up	Gypsy retrotransposon integrase-like protein 1
LOC135105974	2.0749	3.2672e-06	Up	PMS1 protein homolog 1
LOC135105975	1.41981	0.000218298	Up	Origin recognition complex subunit 5
LOC135105988	1.2876	0.00281106	Up	Phenylalanine--tRNA ligase, mitochondrial
LOC135105993	1.39034	0.0133321	Up	snRNA-activating protein complex subunit 3
LOC135105999	5.0885	0.0018917	Up	Caspase-3
LOC135106005	1.0928	0.00634005	Up	Longitudinals lacking protein-like
LOC135106014	2.24712	1.48887e-06	Up	tRNA (guanine(37)-N1)-methyltransferase
LOC135106028	1.06687	0.0136634	Up	Prostaglandin reductase 1
LOC135106046	1.30468	0.0135949	Up	Putative nuclease HARBI1
LOC135106097	1.17911	0.00149142	Up	Histone H4 transcription factor
LOC135106236	2.22335	4.68844e-08	Up	DNA repair protein RAD50
LOC135106246	1.60305	0.0041182	Up	39S ribosomal protein L3, mitochondrial
LOC135106249	1.7001	0.00296648	Up	Beta-secretase 1
LOC135106252	1.46029	0.00719751	Up	Protein seele
LOC135106258	3.42461	3.66491e-06	Up	Chymotrypsin BII OS=Penaeus vannamei OX=6689 PE=1 SV=1
LOC135106261	2.10907	2.05985e-07	Up	Chymotrypsin BII OS=Penaeus vannamei OX=6689 PE=1 SV=1
LOC135106262	1.81132	0.00702533	Up	Ribosomal protein S6 kinase alpha-5
LOC135106282	2.66727	0.000183803	Up	Carcinine transporter
LOC135106293	1.0759	0.00595011	Up	Alpha-1,3/1,6-mannosyltransferase ALG2
LOC135106304	9.2263	7.05517e-38	Up	Cuticle protein 7 OS=Blaberus craniifer OX=6982 PE=1 SV=1
LOC135106305	9.08214	3.20209e-27	Up	Cuticle protein 7 OS=Blaberus craniifer OX=6982 PE=1 SV=1
LOC135106309	1.49184	0.00229698	Up	U8 snoRNA-decapping enzyme
LOC135106321	1.87231	9.34173e-05	Up	ADP-ribosylation factor-like protein 1
LOC135106325	1.39059	0.00109013	Up	Vesicle transport protein GOT1B
LOC135106326	2.08686	0.0020082	Up	LYR motif-containing protein 4
LOC135106332	1.33654	0.000524836	Up	Secretory carrier-associated membrane protein 1
LOC135106344	2.32906	0.000148136	Up	Sperm-associated antigen 7 homolog
LOC135106345	1.56726	0.00507172	Up	Cation-dependent mannose-6-phosphate receptor
LOC135106351	3.91778	4.84257e-07	Up	Pre-mRNA-splicing factor CWC25 homolog
LOC135106355	2.20464	0.000488005	Up	Translin-associated protein X
LOC135106357	1.2801	0.000705429	Up	Hepatoma-derived growth factor-related protein 3
LOC135106388	8.42316	5.19866e-29	Up	Hydroxyproline dehydrogenase
LOC135106401	2.79168	0.0020576	Up	Small integral membrane protein 20
LOC135106408	4.65313	0.000125504	Up	Arrestin homolog OS=Locusta migratoria OX=7004 PE=2 SV=1
LOC135106412	1.54711	0.00642207	Up	Arrestin homolog OS=Locusta migratoria OX=7004 PE=2 SV=1
LOC135106413	2.24201	0.00147576	Up	Arrestin homolog OS=Locusta migratoria OX=7004 PE=2 SV=1
LOC135106431	2.85987	0.000188836	Up	Mpv17-like protein 2
LOC135106433	1.96358	0.00185837	Up	Jerky protein
LOC135106452	2.00716	0.000164883	Up	TBC1 domain family member 7
LOC135106500	2.50387	7.83623e-07	Up	Ribonucleoside-diphosphate reductase subunit M2
LOC135106501	2.68353	0.00215002	Up	Ragulator complex protein LAMTOR4
LOC135106508	2.5103	1.26886e-06	Up	Thymidylate kinase
LOC135106509	1.09144	0.0135817	Up	NKAP family protein CG6066
LOC135106511	2.09002	0.0100873	Up	Transmembrane protein 107
LOC135106520	1.95782	0.000669715	Up	Chitooligosaccharidolytic beta-N-acetylglucosaminidase OS=Ostrinia furnacalis OX=93504 PE=1 SV=1
LOC135106553	3.23858	0.000225289	Up	Hsp90 co-chaperone Cdc37
LOC135106554	2.05462	6.75974e-05	Up	Methyltransferase-like protein 22
LOC135106567	3.03911	0.0048843	Up	Gamma-aminobutyric acid receptor-associated protein
LOC135106574	1.48034	6.58937e-05	Up	Transmembrane emp24 domain-containing protein 7
LOC135106582	2.02002	3.06107e-06	Up	Protoporphyrinogen oxidase
LOC135106583	1.15554	0.00121475	Up	Coatomer subunit beta'
LOC135106585	2.75435	3.91358e-08	Up	Piwi-like protein Siwi
LOC135106593	2.00721	0.00132541	Up	U6 snRNA-associated Sm-like protein LSm1
LOC135106605	1.32682	0.00919352	Up	Synphilin-1
LOC135106619	2.01773	0.00121707	Up	Mitochondrial import inner membrane translocase subunit Tim29
LOC135106624	1.6515	2.13865e-05	Up	Phosphoglucomutase-1
LOC135106625	1.13217	0.00118183	Up	All trans-polyprenyl-diphosphate synthase PDSS2
LOC135106627	2.01015	8.2693e-07	Up	Rho GTPase-activating protein 19
LOC135106645	5.9147	3.48541e-06	Up	Carbohydrate sulfotransferase 11
LOC135106732	1.88475	0.000681554	Up	Glycerate kinase
LOC135106733	1.45488	0.00751164	Up	Structural maintenance of chromosomes protein 2
LOC135106750	2.17456	0.00305119	Up	AN1-type zinc finger protein 2B
LOC135106754	3.42647	3.7895e-05	Up	PRKR-interacting protein 1 homolog
LOC135106765	1.85593	1.07239e-06	Up	Ankyrin repeat domain-containing protein 10
LOC135106777	2.0111	5.22241e-08	Up	Malate dehydrogenase, cytoplasmic
LOC135106786	3.72231	1.17585e-05	Up	Probable 28S ribosomal protein S6, mitochondrial
LOC135106795	1.7628	0.000568208	Up	UNC93-like protein
LOC135106812	1.58719	0.00314333	Up	Pseudouridylate synthase 1 homolog
LOC135106826	1.92972	1.163e-05	Up	Ras-related protein Rab-43
LOC135106829	2.07028	0.000451378	Up	Alpha-adducin
LOC135106844	4.94385	0.0029539	Up	Protein O-linked-mannose beta-1,2-N-acetylglucosaminyltransferase 1
LOC135106857	2.17846	1.58587e-06	Up	Peroxiredoxin-4
LOC135106866	2.57928	0.000129028	Up	Translocator protein
LOC135106867	1.57196	0.0132727	Up	Translocator protein
LOC135106874	2.26517	9.72702e-07	Up	Gamma-butyrobetaine dioxygenase
LOC135106877	2.40425	1.59513e-07	Up	Protein kintoun
LOC135106899	2.30785	1.04447e-07	Up	Glucosamine-6-phosphate isomerase
LOC135106911	2.38031	2.57393e-08	Up	Claspin
LOC135106917	1.43216	0.00951929	Up	Histone H1-delta OS=Strongylocentrotus purpuratus OX=7668 PE=3 SV=1
LOC135106927	2.01405	0.000514534	Up	Single-stranded DNA-binding protein, mitochondrial
LOC135106929	1.52095	0.0112021	Up	CDP-diacylglycerol--inositol 3-phosphatidyltransferase
LOC135106939	1.94266	0.000244742	Up	Sphingomyelin phosphodiesterase
LOC135106942	1.81298	0.00280653	Up	DET1- and DDB1-associated protein 1
LOC135106947	2.28379	0.00369647	Up	Trafficking protein particle complex subunit 3
LOC135106956	1.69251	3.73853e-06	Up	Nucleotide exchange factor SIL1
LOC135106958	2.17933	3.20805e-06	Up	Signal peptidase complex catalytic subunit SEC11A
LOC135106966	3.32027	0.0106709	Up	Perlucin OS=Haliotis laevigata OX=36097 PE=1 SV=3
LOC135106969	1.49202	0.00152352	Up	Mitochondrial carrier homolog 2
LOC135106971	5.66094	2.16421e-07	Up	Collectin-10
LOC135106980	3.89514	7.39486e-08	Up	Cellular retinoic acid-binding protein 2
LOC135106987	2.9212	0.000167324	Up	Tyrosine--tRNA ligase, mitochondrial
LOC135107018	6.20458	3.53898e-05	Up	Probable methyltransferase-like protein 24
LOC135107025	4.55986	2.0826e-26	Up	Trypsin-1 OS=Astacus astacus OX=6715 PE=1 SV=1
LOC135107027	2.34274	0.000292851	Up	Chromatin assembly factor 1 subunit B
LOC135107072	3.03567	3.5766e-09	Up	POC1 centriolar protein homolog A
LOC135107091	3.43105	0.000346103	Up	Valine--tRNA ligase
LOC135107097	3.96781	0.00297478	Up	Major facilitator superfamily domain-containing protein 10
LOC135107126	3.45089	2.35613e-06	Up	Oplophorus-luciferin 2-monooxygenase non-catalytic subunit OS=Oplophorus gracilirostris OX=727944 PE=1 SV=1
LOC135107128	1.65203	1.15775e-05	Up	Xaa-Pro aminopeptidase 1
LOC135107136	1.64977	0.000376736	Up	DNA-(apurinic or apyrimidinic site) endonuclease
LOC135107196	7.75752	1.02629e-16	Up	Apolipoprotein D
LOC135107234	2.10939	0.000313833	Up	Apolipoprotein D
LOC135107262	3.03254	4.24544e-06	Up	Condensin-2 complex subunit D3
LOC135107287	1.52319	0.00194023	Up	Guanosine-3',5'-bis(diphosphate) 3'-pyrophosphohydrolase MESH1
LOC135107290	1.25514	0.00376785	Up	Probable cytochrome P450 49a1
LOC135107291	2.38071	0.000155733	Up	Zinc finger BED domain-containing protein 4
LOC135107295	1.91319	2.15122e-06	Up	Tyrosine--tRNA ligase, cytoplasmic
LOC135107299	1.29894	0.00148716	Up	Succinate-semialdehyde dehydrogenase, mitochondrial
LOC135107304	1.86154	0.000926667	Up	DNA polymerase theta
LOC135107317	2.85111	5.43166e-06	Up	DNA-(apurinic or apyrimidinic site) endonuclease 2
LOC135107318	1.75588	0.00213783	Up	Sister chromatid cohesion protein DCC1
LOC135107338	2.13751	0.00112677	Up	Exosome complex component RRP4
LOC135107373	1.01385	0.0128406	Up	Helicase POLQ-like
LOC135107381	3.72138	3.1968e-10	Up	Kinetochore protein NDC80 homolog
LOC135107382	1.42444	0.0120052	Up	Formylglycine-generating enzyme
LOC135107405	1.66683	0.00259026	Up	Protein zwilch homolog
LOC135107411	1.06886	0.0123198	Up	Zinc finger HIT domain-containing protein 2
LOC135107416	2.01744	0.007383	Up	Probable ribosome biogenesis protein RLP24
LOC135107430	1.46704	0.000283932	Up	Acid ceramidase
LOC135107440	1.77966	0.00014296	Up	Actin-related protein 5
LOC135107446	1.84229	5.79169e-05	Up	Betaine--homocysteine S-methyltransferase 1
LOC135107447	5.23899	5.57382e-31	Up	Betaine--homocysteine S-methyltransferase 1 (Fragment)
LOC135107475	2.68841	0.00110414	Up	Nucleolar protein 16
LOC135107483	1.29886	0.000685263	Up	Nibrin
LOC135107488	1.80384	0.000904926	Up	Type II iodothyronine deiodinase
LOC135107498	3.32343	7.08345e-06	Up	Replication factor C subunit 2
LOC135107499	2.13616	9.77989e-05	Up	Replication protein A 70 kDa DNA-binding subunit
LOC135107500	6.61541	0.000978049	Up	Replication protein A 70 kDa DNA-binding subunit
LOC135107503	3.04772	9.60674e-06	Up	Peroxisome assembly protein 12
LOC135107507	2.10239	6.23353e-06	Up	SURP and G-patch domain-containing protein 1
LOC135107513	1.40858	6.82197e-05	Up	Lon protease homolog, mitochondrial
LOC135107539	1.39425	0.00033652	Up	Cyclic AMP-dependent transcription factor ATF-6 alpha
LOC135107542	1.82299	0.0135975	Up	Gamma-tubulin complex component 4
LOC135107552	2.47876	0.000830761	Up	Proton channel OtopLc
LOC135107564	1.15731	0.00700221	Up	Rho guanine nucleotide exchange factor 7
LOC135107578	1.42415	0.00185012	Up	Serine incorporator 3
LOC135107579	6.12977	3.88686e-06	Up	Probable methyltransferase-like protein 24
LOC135107599	1.61213	0.000400735	Up	T-complex protein 1 subunit theta
LOC135107605	2.18951	1.02055e-05	Up	Protein AAR2 homolog
LOC135107606	2.11009	0.00216887	Up	G kinase-anchoring protein 1-A
LOC135107624	1.46137	7.89422e-06	Up	E3 ubiquitin-protein ligase Bre1
LOC135107642	1.19883	0.000402699	Up	THO complex subunit 1
LOC135107676	2.19348	0.000631653	Up	U6 snRNA-associated Sm-like protein LSm7
LOC135107682	2.0426	1.3435e-06	Up	NLR family CARD domain-containing protein 4
LOC135107684	1.86537	0.000482615	Up	Brain protein I3
LOC135107686	1.11407	0.00872222	Up	Protein YIPF6
LOC135107719	1.35981	7.74436e-05	Up	Longitudinals lacking protein-like
LOC135107727	2.62168	0.0121162	Up	Probable E3 ubiquitin-protein ligase HERC4
LOC135107748	1.40152	0.00505261	Up	Fidgetin-like protein 1
LOC135107751	1.58885	0.000153483	Up	Protein asteroid
LOC135107845	1.76513	0.00522022	Up	Acyl-coenzyme A diphosphatase NUDT19
LOC135107849	2.41214	0.00041304	Up	Histone H2A
LOC135107852	2.25126	0.00641242	Up	Protein FAM32A
LOC135107855	3.34406	4.84667e-05	Up	E3 ubiquitin-protein ligase UBR4
LOC135107858	1.20922	0.00156343	Up	Alkylated DNA repair protein alkB homolog 8
LOC135107869	2.5386	9.28154e-05	Up	Enoyl-CoA hydratase domain-containing protein 3, mitochondrial
LOC135107874	1.26493	0.00348891	Up	Pre-mRNA-splicing factor 38A
LOC135107899	2.39565	0.000121319	Up	tRNA (uracil-5-)-methyltransferase homolog A
LOC135107900	2.2428	8.96108e-05	Up	Mitochondrial tRNA methylthiotransferase CDK5RAP1
LOC135107905	2.03778	0.00100194	Up	UV-stimulated scaffold protein A
LOC135107914	3.43463	3.45732e-06	Up	Coatomer subunit epsilon
LOC135107918	2.39889	0.000598044	Up	RNA exonuclease 4
LOC135107921	1.69622	0.00556779	Up	Tripartite motif-containing protein 60
LOC135107938	1.26879	0.00196645	Up	DnaJ homolog subfamily C member 11
LOC135107943	3.23689	1.14196e-08	Up	Delta-aminolevulinic acid dehydratase
LOC135107947	4.44788	6.86961e-06	Up	Transient receptor potential protein
LOC135107948	1.08433	0.00632916	Up	Translation factor Guf1, mitochondrial
LOC135107949	2.34191	3.29801e-05	Up	Coiled-coil domain-containing protein 77
LOC135107956	4.45196	4.5441e-07	Up	Pseudohemocyanin-2 (Fragment)
LOC135107965	2.70033	0.0011233	Up	Peptide deformylase, mitochondrial
LOC135107979	1.89858	6.79279e-05	Up	E3 SUMO-protein ligase NSE2
LOC135107980	1.73098	0.00121709	Up	NEDD8
LOC135107984	2.60562	9.48475e-05	Up	RNA-binding motif protein, X-linked 2
LOC135108042	1.39885	0.000418762	Up	Cotranscriptional regulator FAM172A homolog
LOC135108054	1.51649	0.0088771	Up	Separin
LOC135108068	1.61766	0.000757964	Up	Golgi resident protein GCP60
LOC135108078	1.28239	0.000129634	Up	Bleomycin hydrolase
LOC135108095	1.84007	5.18453e-05	Up	Coiled-coil domain-containing protein 102A
LOC135108105	2.19848	0.000225851	Up	EP300-interacting inhibitor of differentiation 3
LOC135108108	1.37496	0.00200715	Up	Exosome complex component RRP40
LOC135108112	2.49172	0.0133832	Up	Ketosamine-3-kinase
LOC135108132	1.3389	0.000747436	Up	DnaJ homolog subfamily C member 3
LOC135108138	10.2894	4.43821e-18	Up	Chymotrypsinogen A OS=Bos taurus OX=9913 PE=1 SV=1
LOC135108143	6.7413	7.56089e-05	Up	RNA-directed DNA polymerase from mobile element jockey
LOC135108149	3.03689	4.61944e-07	Up	S-methyl-5'-thioadenosine phosphorylase
LOC135108151	1.44952	0.00331299	Up	La-related protein 7
LOC135108156	6.44275	0.00700559	Up	Vascular endothelial growth factor A OS=Agkistrodon piscivorus piscivorus OX=8716 PE=2 SV=1
LOC135108157	4.4876	0.0012373	Up	Vascular endothelial growth factor A OS=Vipera ammodytes ammodytes OX=8705 PE=2 SV=1
LOC135108158	5.26149	0.0109174	Up	Placenta growth factor
LOC135108164	2.66802	6.04632e-05	Up	Dolichol-phosphate mannosyltransferase subunit 3
LOC135108174	1.06203	0.0137158	Up	Activating signal cointegrator 1
LOC135108178	1.41377	0.000293683	Up	Alanine aminotransferase 2
LOC135108272	2.86986	0.0109917	Up	Probable E3 ubiquitin-protein ligase HERC4
LOC135108298	1.1733	0.00683171	Up	Leucine-rich repeat-containing protein 47
LOC135108299	3.06254	2.53444e-07	Up	Methionyl-tRNA formyltransferase, mitochondrial
LOC135108335	2.41161	4.44693e-08	Up	Phenoloxidase 1
LOC135108337	2.24368	0.000262858	Up	Phenoloxidase 1
LOC135108341	2.62854	6.02529e-06	Up	CWF19-like protein 1
LOC135108356	1.66376	0.00220058	Up	KRAB-A domain-containing protein 2
LOC135108359	1.92215	0.00179352	Up	U3 small nucleolar RNA-interacting protein 2
LOC135108371	1.74963	4.93944e-06	Up	Prolyl endopeptidase
LOC135108419	2.32579	5.50919e-07	Up	Isoleucine--tRNA ligase, mitochondrial
LOC135108446	2.53267	6.56771e-07	Up	Protein MCM10 homolog
LOC135108450	2.01249	0.00222687	Up	Probable phosphatase phospho2
LOC135108493	2.62602	0.000177266	Up	39S ribosomal protein L1, mitochondrial
LOC135108506	4.76408	3.34157e-10	Up	tRNA N6-adenosine threonylcarbamoyltransferase
LOC135108520	1.22549	0.0114328	Up	Replication protein A 32 kDa subunit
LOC135108525	1.99154	0.00295557	Up	Cell cycle checkpoint protein RAD1
LOC135108549	1.30194	0.00606445	Up	Nuclear pore membrane glycoprotein 210
LOC135108571	2.80869	0.00385786	Up	Hepatic leukemia factor
LOC135108584	2.13002	4.46222e-05	Up	F-box-like/WD repeat-containing protein TBL1Y
LOC135108585	2.51168	0.00209132	Up	Negative elongation factor E
LOC135108596	1.29606	0.00314545	Up	Mitotic spindle assembly checkpoint protein MAD1
LOC135108638	2.83691	1.26394e-07	Up	Putative vitellogenin receptor
LOC135108870	1.35397	0.00642163	Up	Longitudinals lacking protein-like
LOC135108970	3.54822	2.07655e-06	Up	Glucoside xylosyltransferase 2
LOC135108973	2.8633	7.86404e-06	Up	Lymphocyte-specific helicase
LOC135109002	2.04376	2.3882e-05	Up	Cleavage and polyadenylation specificity factor subunit 5
LOC135109012	1.18725	0.0113007	Up	39S ribosomal protein L48, mitochondrial
LOC135109038	2.52517	8.98042e-05	Up	Telomerase reverse transcriptase
LOC135109051	4.81025	1.46024e-19	Up	Aldehyde dehydrogenase, mitochondrial
LOC135109069	4.05496	0.000232011	Up	Retrovirus-related Pol polyprotein from type-1 retrotransposable element R2 (Fragment) OS=Nasonia vitripennis OX=7425 PE=4 SV=2
LOC135109071	2.4096	0.000923001	Up	COMM domain-containing protein 7
LOC135109074	2.05101	2.28763e-05	Up	Dehydrogenase/reductase SDR family member 11
LOC135109076	1.96866	0.000400636	Up	tRNA (guanine(6)-N2)-methyltransferase THUMP3
LOC135109080	1.26333	0.000925236	Up	28S ribosomal protein S27, mitochondrial
LOC135109082	3.46507	4.69246e-06	Up	D-aminoacyl-tRNA deacylase 2
LOC135109090	1.71037	0.0013033	Up	Open rectifier potassium channel protein 1
LOC135109107	2.14988	0.000299868	Up	Inositol hexakisphosphate kinase 3
LOC135109113	4.14422	0.000199384	Up	Mpv17-like protein
LOC135109116	1.30022	0.000122148	Up	FACT complex subunit Ssrp1
LOC135109119	1.60326	0.0031871	Up	MFS-type transporter SLC18B1
LOC135109123	2.55453	0.000660119	Up	Tetratricopeptide repeat protein 9C
LOC135109125	1.21875	0.00126771	Up	Iduronate 2-sulfatase
LOC135109135	1.34954	0.000221353	Up	Myotrophin homolog
LOC135109150	2.1576	5.70925e-05	Up	Mucosa-associated lymphoid tissue lymphoma translocation protein 1
LOC135109156	1.50866	0.000745321	Up	Beta-1,3-glucosyltransferase
LOC135109157	1.60799	0.000451669	Up	Histone acetyltransferase Tip60
LOC135109175	4.29293	1.19896e-12	Up	Metallothionein-2 OS=Scylla serrata OX=6761 PE=1 SV=1
LOC135109193	1.56194	0.000437147	Up	S-phase kinase-associated protein 2
LOC135109196	1.54263	0.00355697	Up	Endoplasmic reticulum lectin 1
LOC135109197	1.87932	3.31609e-05	Up	TATA-box-binding protein
LOC135109200	1.48652	0.00154493	Up	Methionine aminopeptidase 1D, mitochondrial
LOC135109213	4.38331	0.00212161	Up	CD320 antigen
LOC135109219	2.02934	0.000100965	Up	RuvB-like 2
LOC135109229	2.26685	1.76842e-09	Up	Target of rapamycin complex subunit LST8
LOC135109232	1.81472	2.11585e-05	Up	Polyisoprenoid diphosphate/phosphate phosphohydrolase PLPP6
LOC135109245	3.00748	0.000144024	Up	Gem-associated protein 8
LOC135109265	1.60299	0.00682768	Up	HIRA-interacting protein 3
LOC135109267	1.69274	0.00107544	Up	U11/U12 small nuclear ribonucleoprotein 35 kDa protein
LOC135109272	1.75619	0.00978924	Up	6-pyruvoyl tetrahydrobiopterin synthase
LOC135109282	1.77981	0.00270555	Up	Metallothionein-1B OS=Callinectes sapidus OX=6763 PE=1 SV=1
LOC135109285	1.43225	0.0107989	Up	UPF0488 protein CG14286
LOC135109287	1.19536	0.00937987	Up	Sec1 family domain-containing protein 1
LOC135109288	2.72492	6.9415e-05	Up	Selenocysteine-specific elongation factor
LOC135109298	1.25848	0.0123005	Up	Iron-sulfur protein NUBPL
LOC135109315	1.49844	0.00429644	Up	Ethanolamine kinase 1
LOC135109318	3.29873	2.69589e-11	Up	Protein brambleberry
LOC135109331	2.58611	1.83442e-06	Up	Adipocyte plasma membrane-associated protein Hemomucin
LOC135109338	1.14336	0.00769904	Up	ZZ-type zinc finger-containing protein 3
LOC135109376	1.89022	0.000830781	Up	Alpha-2-macroglobulin receptor-associated protein
LOC135109377	3.09914	7.39397e-05	Up	Protein deadpan
LOC135109382	1.67836	0.0130524	Up	Selenoprotein F
LOC135109481	1.65823	5.87581e-06	Up	X-ray repair cross-complementing protein 5
LOC135109508	1.42344	0.00572891	Up	Macrophage migration inhibitory factor homolog OS=Trichuris trichiura OX=36087 PE=1 SV=2
LOC135109524	2.33359	4.83354e-06	Up	Chromosome-associated kinesin KIF4A
LOC135109551	4.09112	7.42773e-10	Up	Retrovirus-related Pol polyprotein from transposon 17.6
LOC135109577	1.73542	0.00149758	Up	Ribosomal RNA-processing protein 8
LOC135109594	2.98755	2.47127e-08	Up	Cyclin-dependent kinase 7
LOC135109619	4.36729	0.00074507	Up	Retrovirus-related Pol polyprotein from transposon 412
LOC135109626	3.94163	6.47967e-05	Up	Cytochrome P450 2L1
LOC135109630	1.10614	0.000979033	Up	UDP-glucose:glycoprotein glucosyltransferase 1
LOC135109644	1.00586	0.00161322	Up	Putative phosphatidate phosphatase
LOC135109655	2.74545	0.000479198	Up	WASH complex subunit 3
LOC135109656	1.74601	0.00689937	Up	Lachesin
LOC135109662	2.3031	0.00300526	Up	RNA-binding protein 34
LOC135109677	2.84571	0.000462388	Up	Prefoldin subunit 4
LOC135109682	1.67404	0.000118505	Up	DNA polymerase kappa
LOC135109683	3.70895	2.62365e-11	Up	Fatty acid synthase
LOC135109727	2.22308	0.00117527	Up	U6 snRNA-associated Sm-like protein LSm3
LOC135109747	1.10741	0.00895678	Up	Vacuolar protein sorting-associated protein 45
LOC135109756	2.93131	3.27224e-07	Up	Probable chitinase 10
LOC135109757	2.12216	4.48465e-05	Up	Probable proline--tRNA ligase, mitochondrial
LOC135109787	2.41835	0.000973601	Up	Anti-lipopolysaccharide factor OS=Scylla serrata OX=6761 PE=1 SV=1
LOC135109789	1.73238	0.00626686	Up	Anti-lipopolysaccharide factor OS=Scylla serrata OX=6761 PE=1 SV=1
LOC135109791	4.84394	6.91258e-16	Up	Anti-lipopolysaccharide factor OS=Scylla serrata OX=6761 PE=1 SV=1
LOC135109797	3.19031	4.90613e-05	Up	Caspase-2
LOC135109818	5.92043	0.00035335	Up	Protein Star
LOC135109834	4.31551	1.91148e-09	Up	Decapping and exoribonuclease protein
LOC135109841	1.05223	0.00734251	Up	Nuclear protein localization protein 4 homolog
LOC135109848	1.071	0.00282451	Up	Uncharacterized protein C19orf47
LOC135109849	2.53977	0.0139726	Up	Galactosylceramide sulfotransferase
LOC135109859	2.13977	0.000104125	Up	Origin recognition complex subunit 6
LOC135109861	1.34336	0.00859718	Up	Protein farnesyltransferase/geranylgeranyltransferase type-1 subunit alpha
LOC135109866	1.58796	0.000422981	Up	DNA topoisomerase 3-alpha
LOC135109869	1.9758	0.00159654	Up	T-complex protein 1 subunit eta
LOC135109901	1.98721	0.012745	Up	Homologous-pairing protein 2 homolog
LOC135109909	1.57004	8.5239e-05	Up	Neurogenic locus notch homolog protein 1
LOC135109910	1.57168	0.000292658	Up	Elongation factor Tu, mitochondrial
LOC135109933	2.20854	0.00461285	Up	Signal recognition particle 19 kDa protein
LOC135109946	3.25788	7.62695e-18	Up	GPI ethanolamine phosphate transferase 3
LOC135109960	3.16805	2.83964e-08	Up	Rhomboid-related protein 4
LOC135109972	2.19224	0.0129251	Up	Major facilitator superfamily domain-containing protein 10
LOC135109977	3.40909	1.85331e-09	Up	Probable E3 ubiquitin-protein ligase HERC4
LOC135109986	4.47338	0.0141013	Up	Germinal center kinase 3
LOC135109991	1.00078	0.00173838	Up	Methylosome subunit pICln
LOC135109999	1.55268	0.00114907	Up	Cysteine-rich with EGF-like domain protein 2-A
LOC135110005	1.54856	0.00458376	Up	ER membrane protein complex subunit 6
LOC135110060	6.3223	5.84836e-05	Up	Heme-binding protein 1
LOC135110063	1.67371	0.00114091	Up	Importin-11
LOC135110107	2.14649	9.08823e-05	Up	DNA primase small subunit
LOC135110135	7.80807	2.52018e-06	Up	(3R)-3-hydroxyacyl-CoA dehydrogenase
LOC135110139	2.04056	1.75275e-06	Up	Glycerol-3-phosphate acyltransferase 3-like
LOC135110160	4.72531	1.66592e-14	Up	RB1-inducible coiled-coil protein 1
LOC135110176	4.59007	4.40251e-20	Up	Mitochondrial amidoxime-reducing component 1
LOC135110179	1.6713	0.00359518	Up	Gamma-tubulin complex component 2
LOC135110185	1.7473	0.000935275	Up	28S ribosomal protein S21, mitochondrial
LOC135110195	2.23849	2.13849e-05	Up	Regucalcin
LOC135110196	5.60879	2.20447e-07	Up	PiggyBac transposable element-derived protein 3
LOC135110216	1.26855	0.000700714	Up	Gephyrin
LOC135110221	5.60881	0.000786621	Up	Fumarylacetoacetase
LOC135110225	1.6595	1.70051e-05	Up	Mitochondrial ribonuclease P catalytic subunit
LOC135110228	2.15681	5.89415e-05	Up	Germ cell nuclear acidic protein
LOC135110231	1.81026	8.38508e-05	Up	Glycylpeptide N-tetradecanoyltransferase
LOC135110244	1.5232	0.000932951	Up	Endonuclease III-like protein 1
LOC135110254	2.07736	1.02686e-08	Up	Uridine 5'-monophosphate synthase
LOC135110256	2.35374	0.00016011	Up	Protein transport protein Sec61 subunit beta
LOC135110264	2.53487	0.000486476	Up	Trypsin-4
LOC135110289	2.14822	0.011527	Up	Alpha-ketoglutarate dehydrogenase component 4
LOC135110291	1.15067	0.00291285	Up	RAB6A-GEF complex partner protein 2
LOC135110305	1.36251	0.00386628	Up	Cysteine--tRNA ligase, cytoplasmic
LOC135110308	1.88504	0.00020856	Up	Mediator of RNA polymerase II transcription subunit 22
LOC135110312	1.40201	0.0132559	Up	Retinol dehydrogenase 12
LOC135110334	2.06566	0.0119813	Up	Ninjurin-1
LOC135110351	1.48723	0.000798796	Up	Beta-catenin-like protein 1
LOC135110372	1.3285	0.00396116	Up	S-phase kinase-associated protein 1
LOC135110405	1.76742	0.00342802	Up	Serine/threonine-protein kinase haspin
LOC135110412	1.93367	0.00603277	Up	G patch domain-containing protein 4
LOC135110415	4.50695	5.19566e-24	Up	Apolipophorins OS=Locusta migratoria OX=7004 PE=1 SV=2
LOC135110489	1.33459	0.00195703	Up	Ataxin-7-like protein 3
LOC135110496	1.36719	0.00366561	Up	N-acetyltransferase ESCO1
LOC135110497	1.63415	7.02239e-05	Up	RNA-binding protein squid
LOC135110503	2.03296	0.000143881	Up	Adenosine 5'-monophosphoramidase HINT3
LOC135110529	2.00012	6.37522e-05	Up	Jerky protein homolog
LOC135110548	2.85403	1.37409e-06	Up	Exosome complex component RRP46
LOC135110549	1.97555	0.000134639	Up	Ubiquitin-conjugating enzyme E2 C
LOC135110557	1.79367	0.000393409	Up	AP-4 complex subunit sigma-1
LOC135110558	2.40815	0.00507621	Up	PiggyBac transposable element-derived protein 4
LOC135110571	1.07241	0.00852145	Up	U4/U6 small nuclear ribonucleoprotein Prp31
LOC135110572	1.25014	0.0122515	Up	Protein Peter pan
LOC135110585	1.52802	0.0100098	Up	Pre-mRNA-splicing factor SPF27
LOC135110627	1.3436	0.00680569	Up	Divergent protein kinase domain 2A
LOC135110629	2.19532	9.78123e-10	Up	Tumor suppressor candidate 3
LOC135110630	1.85252	0.00103358	Up	Derlin-1
LOC135110631	1.28253	0.0126325	Up	ADP-ribosylation factor-like protein 4A
LOC135110651	2.08241	0.00124387	Up	Exosome complex component RRP43
LOC135110658	5.29888	2.21747e-21	Up	Glycerol-3-phosphate acyltransferase 3-like
LOC135110661	1.53092	0.00410387	Up	tRNA modification GTPase GTPBP3, mitochondrial
LOC135110662	2.05925	8.14893e-06	Up	Nuclear autoantigenic sperm protein
LOC135110694	2.07151	0.000152721	Up	Coiled-coil domain-containing protein 43
LOC135110833	3.12225	0.000604689	Up	Ran-specific GTPase-activating protein
LOC135110838	1.77594	0.0080301	Up	39S ribosomal protein L14, mitochondrial
LOC135110854	1.15092	0.0044486	Up	Ankyrin repeat and zinc finger domain-containing protein 1
LOC135110865	1.99515	2.20279e-06	Up	Thioredoxin domain-containing protein
LOC135110882	1.47893	0.00354486	Up	GPN-loop GTPase 2
LOC135110883	1.9226	0.00165859	Up	Ornithine decarboxylase (Fragment)
LOC135110890	1.41733	0.00246106	Up	T-complex protein 1 subunit alpha
LOC135110893	2.38153	0.000169424	Up	Quinone oxidoreductase-like protein 2 homolog
LOC135110894	2.53139	1.90123e-07	Up	Protein arginine N-methyltransferase 9
LOC135110900	5.41492	2.42775e-05	Up	Probable RNA-directed DNA polymerase from transposon BS
LOC135110901	1.29712	0.00186384	Up	Casein kinase II subunit beta OS=Spodoptera frugiperda OX=7108 PE=2 SV=1
LOC135110911	2.0287	4.24363e-05	Up	Cytoplasmic tRNA 2-thiolation protein 2
LOC135110912	5.07315	1.36078e-09	Up	Aldo-keto reductase family 1 member A1
LOC135110918	3.74548	6.41176e-05	Up	Protein TEX261
LOC135110927	1.67362	1.62061e-05	Up	Retinoblastoma-like protein 1
LOC135110929	2.32477	0.000800582	Up	Putative peptidyl-prolyl cis-trans isomerase dodo
LOC135110937	3.57769	2.36143e-05	Up	PDZ domain-containing protein 11
LOC135110938	3.43239	5.95285e-05	Up	Probable small nuclear ribonucleoprotein E
LOC135110941	1.96993	0.0143521	Up	Protein LZIC
LOC135110962	1.75115	0.000186708	Up	DNA repair protein RAD51 homolog 1
LOC135110965	1.24565	0.0122718	Up	Ragulator complex protein LAMTOR1
LOC135110991	2.50443	1.21964e-06	Up	Ankyrin repeat and LEM domain-containing protein 1
LOC135110992	2.04187	0.000137235	Up	TIMELESS-interacting protein
LOC135111001	3.5155	3.51228e-05	Up	Huntingtin-interacting protein K
LOC135111002	3.83101	9.68768e-05	Up	Small integral membrane protein 8
LOC135111006	2.8741	2.51112e-05	Up	Tigger transposable element-derived protein 4
LOC135111017	1.41791	0.00117679	Up	Bifunctional 3'-5' exonuclease/ATP-dependent helicase WRN
LOC135111024	1.00683	0.00516957	Up	DNA-directed RNA polymerase I subunit RPA49
LOC135111027	2.34073	0.00107862	Up	Ribonuclease P protein subunit p30
LOC135111035	3.84191	2.71078e-12	Up	Methylenetetrahydrofolate reductase (NADPH)
LOC135111036	2.12499	7.30241e-09	Up	Maternal embryonic leucine zipper kinase
LOC135111037	1.71336	0.00403387	Up	DNA repair protein XRCC1
LOC135111053	1.5281	0.000146465	Up	Condensin complex subunit 1
LOC135111055	2.27447	0.000380362	Up	BTB/POZ domain-containing protein 6
LOC135111058	4.37736	8.30372e-07	Up	Cyclin-dependent kinases regulatory subunit
LOC135111059	2.7683	4.02046e-05	Up	Little elongation complex subunit 2
LOC135111061	3.55923	9.90343e-06	Up	Coiled-coil domain-containing protein 97
LOC135111063	2.06587	0.00673286	Up	Serine/threonine/tyrosine-interacting protein B
LOC135111065	2.42604	0.00299369	Up	Zinc finger HIT domain-containing protein 1
LOC135111085	1.30039	0.00867241	Up	26S proteasome regulatory subunit 8 OS=Manduca sexta OX=7130 PE=2 SV=1
LOC135111094	1.27281	0.000152798	Up	Propionyl-CoA carboxylase alpha chain, mitochondrial
LOC135111096	1.63281	0.0102157	Up	DNA excision repair protein ERCC-8
LOC135111099	1.98603	0.00100363	Up	Ribose-5-phosphate isomerase
LOC135111108	2.30788	0.00649427	Up	Cytochrome c oxidase assembly factor 6 homolog
LOC135111111	1.29131	0.000790702	Up	Probable 4-coumarate--CoA ligase 1
LOC135111117	2.48629	3.68675e-06	Up	ER lumen protein-retaining receptor 2
LOC135111119	1.40277	0.00388684	Up	Proteasome subunit alpha type-1
LOC135111120	2.74638	3.34488e-07	Up	General transcription factor IIF subunit 1
LOC135111123	1.47032	9.04901e-06	Up	Protein tramtrack, beta isoform
LOC135111124	1.29014	0.00121694	Up	Caspase-2
LOC135111126	1.37305	0.00414384	Up	CD63 antigen
LOC135111139	2.7179	4.80405e-06	Up	DNA excision repair protein ERCC-5 homolog
LOC135111144	1.46242	0.000150288	Up	Kinesin-like protein KIF14
LOC135111146	3.25983	8.06074e-06	Up	Mitochondrial translation release factor in rescue
LOC135111148	2.63709	3.19687e-05	Up	Ubiquitin-conjugating enzyme E2 N
LOC135111149	2.36744	0.00226562	Up	NHP2-like protein 1
LOC135111154	2.27979	1.33562e-05	Up	SET and MYND domain-containing protein 4
LOC135111171	2.5044	7.7636e-09	Up	Reticulon-4-interacting protein 1, mitochondrial
LOC135111177	1.27052	0.0059426	Up	Protein bric-a-brac 2
LOC135111189	1.91206	0.0025675	Up	Serine/threonine-protein kinase greatwall
LOC135111193	1.47305	0.00339745	Up	Plasminogen receptor (KT)
LOC135111196	1.53326	0.00481281	Up	Ubiquitin-like protein 5
LOC135111197	1.57784	0.00187347	Up	Rhomboid-related protein 3
LOC135111205	3.69305	1.8098e-06	Up	Copper transport protein ATOX1
LOC135111206	1.70776	0.000430896	Up	Protein transport protein Sec61 subunit alpha isoform B
LOC135111218	2.58302	1.06404e-06	Up	SET and MYND domain-containing protein 4
LOC135111220	1.92929	4.84521e-05	Up	Diphthine methyl ester synthase
LOC135111221	1.36854	0.00287201	Up	Serine/threonine-protein kinase grp
LOC135111228	7.18205	8.8208e-33	Up	Proton-coupled folate transporter
LOC135111231	2.12518	0.000228984	Up	Glutaredoxin-3
LOC135111244	1.88322	0.0110173	Up	DNA-directed RNA polymerases I and III subunit RPAC2
LOC135111249	1.50257	0.00125495	Up	Protein fuzzy homolog
LOC135111252	2.3492	0.00569083	Up	Translation initiation factor eIF-2B subunit beta
LOC135111270	1.37884	0.00914422	Up	Ras-like protein 2
LOC135111282	1.6555	0.00868195	Up	E2F-associated phosphoprotein
LOC135111312	1.5271	0.00995811	Up	Phenoloxidase-activating factor 3
LOC135111334	1.03456	0.0105987	Up	Protein transport protein Sec31A
LOC135111372	5.43259	6.79177e-15	Up	Glycine N-methyltransferase
LOC135111374	1.2995	0.00349072	Up	Lysosomal alpha-glucosidase
LOC135111377	3.91085	1.19103e-06	Up	Centriolar and ciliogenesis-associated protein hyls-1
LOC135111380	2.6443	2.45252e-11	Up	Dolichyl-diphosphooligosaccharide--protein glycosyltransferase subunit STT3A
LOC135111406	1.35458	0.00136814	Up	RNA/RNP complex-1-interacting phosphatase
LOC135111421	1.26066	0.000168092	Up	Transcription factor Dp-1
LOC135111443	2.3198	0.00121386	Up	Galactoside alpha-(1,2)-fucosyltransferase 2
LOC135111489	1.89016	2.22193e-05	Up	GPI transamidase component PIG-T
LOC135111494	1.50144	0.000565076	Up	Protein arginine N-methyltransferase 6
LOC135111496	6.62057	0.000767854	Up	Protein amalgam
LOC135111497	1.94539	1.11198e-06	Up	DnaJ homolog subfamily C member 8
LOC135111498	1.25126	0.00513669	Up	U2 small nuclear ribonucleoprotein A'
LOC135111513	1.5352	0.00132177	Up	Craniofacial development protein 1
LOC135111535	1.42089	0.000746544	Up	Kelch domain-containing protein 4
LOC135111559	2.42133	0.000319898	Up	Superoxide dismutase [Cu-Zn] OS=Halocynthia roretzi OX=7729 PE=1 SV=2
LOC135111564	1.86711	0.000726766	Up	Kinesin-like protein KIF20A
LOC135111567	2.03261	0.000298077	Up	Bifunctional polynucleotide phosphatase/kinase
LOC135111574	1.52246	0.00107793	Up	Astakine OS=Penaeus monodon OX=6687 PE=2 SV=1
LOC135111580	1.17819	0.000207535	Up	ATPase family AAA domain-containing protein 3-A
LOC135111581	3.77642	2.85971e-06	Up	28S rRNA (cytosine-C(5))-methyltransferase
LOC135111592	1.8616	7.75707e-07	Up	Calmegin
LOC135111600	1.58998	0.000604109	Up	Probable C-mannosyltransferase DPY19L1
LOC135111607	2.09497	0.00151206	Up	PiggyBac transposable element-derived protein 3
LOC135111618	1.10414	0.00202177	Up	Ribosome quality control complex subunit NEMF homolog
LOC135111619	1.19278	0.000514584	Up	Pseudouridylate synthase 7 homolog
LOC135111620	1.28521	0.00216595	Up	Proton-coupled zinc antiporter SLC30A1
LOC135111621	1.37192	0.00452969	Up	46 kDa FK506-binding nuclear protein
LOC135111622	3.65394	1.45417e-06	Up	BET1-like protein
LOC135111623	1.2527	0.00913935	Up	WD repeat domain-containing protein 83
LOC135111624	2.03505	0.000169725	Up	ERI1 exoribonuclease 2
LOC135111662	1.44629	0.00263604	Up	Distal membrane-arm assembly complex protein 2
LOC135111678	1.42464	0.00637993	Up	Uricase
LOC135111686	1.69571	0.00633106	Up	Coiled-coil domain-containing protein 86
LOC135111714	2.71106	1.56186e-07	Up	Disks large-associated protein 5
LOC135111717	1.28827	0.00143995	Up	Double-strand break repair protein MRE11
LOC135111724	5.08095	0.00924813	Up	Phenoloxidase-activating factor 1
LOC135111728	1.26132	0.00442805	Up	Partner of Y14 and mago
LOC135111731	1.71546	0.00128925	Up	Calmodulin, striated muscle
LOC135111742	1.6713	0.00245741	Up	Actin-related protein 8
LOC135111745	1.50447	3.17023e-06	Up	Hrp65 protein
LOC135111763	2.22711	0.000529268	Up	Exosome complex exonuclease RRP42
LOC135111767	1.29784	0.00184142	Up	Ribonucleases P/MRP protein subunit POP1
LOC135111779	1.98366	5.34281e-09	Up	SUMO-activating enzyme subunit 2
LOC135111792	1.55019	0.00173988	Up	Ankyrin repeat domain-containing protein 42
LOC135111819	1.47772	0.00410956	Up	GA-binding protein alpha chain
LOC135111839	2.86979	0.000144434	Up	mRNA turnover protein 4 homolog
LOC135111896	4.89282	1.06521e-08	Up	Probable RNA-directed DNA polymerase from transposon X-element
LOC135112007	2.22156	1.65907e-05	Up	Transmembrane emp24 domain-containing protein 5
LOC135112035	1.79986	0.00104021	Up	N-acetylgalactosamine-6-sulfatase
LOC135112042	1.90865	4.71857e-08	Up	Protein regulator of cytokinesis 1
LOC135112051	1.50785	0.00195139	Up	Alpha-mannosidase 2C1
LOC135112057	3.87665	7.79316e-09	Up	Lysosomal Pro-X carboxypeptidase
LOC135112060	1.87607	0.00383465	Up	DNA repair protein XRCC3
LOC135112064	3.22775	2.83391e-07	Up	RNA-binding region-containing protein 3
LOC135112065	1.57271	0.0103834	Up	40S ribosomal protein S12, mitochondrial
LOC135112078	1.43855	0.000281508	Up	Tetratricopeptide repeat protein 33
LOC135112102	2.66343	0.00145776	Up	Zinc finger protein 593 homolog
LOC135112105	3.15969	0.000506142	Up	Ribosomal protein 63, mitochondrial
LOC135112123	1.3873	0.00961867	Up	DnaJ homolog subfamily C member 17
LOC135112126	2.27675	2.86245e-05	Up	Alpha-(1,3)-fucosyltransferase 10
LOC135112127	1.50952	0.000258872	Up	Tubulin gamma-1 chain
LOC135112128	1.30183	0.0133751	Up	Solute carrier family 66 member 2
LOC135112138	2.10116	0.000123517	Up	Zinc finger Y-chromosomal protein
LOC135112149	2.11513	1.03896e-07	Up	Ribonuclease H1
LOC135112184	1.88234	0.000525213	Up	Intraflagellar transport protein 22 homolog
LOC135112185	3.3104	0.00546543	Up	Valine--tRNA ligase, mitochondrial
LOC135112207	3.14974	0.0076953	Up	Major facilitator superfamily domain-containing protein 10
LOC135112272	1.33145	0.00455972	Up	Interferon alpha-inducible protein 27-like protein 1
LOC135112284	2.44332	0.00320447	Up	Transcription initiation factor TFIID subunit 10
LOC135112301	1.22533	0.00193253	Up	EF-hand calcium-binding domain-containing protein 7
LOC135112304	1.74362	3.82841e-05	Up	Lysosomal protective protein
LOC135112309	2.35844	0.0004137	Up	DNA polymerase epsilon subunit 4
LOC135112310	1.69269	5.95397e-05	Up	Structural maintenance of chromosomes protein 4
LOC135112315	1.12178	0.0137586	Up	D-aspartate oxidase
LOC135112323	1.65052	0.00932122	Up	Interferon alpha-inducible protein 27-like protein 1
LOC135112327	1.85148	0.000674796	Up	NIF3-like protein 1
LOC135112336	2.36911	3.32972e-09	Up	G1/S-specific cyclin-E
LOC135112342	2.08806	0.000109194	Up	Proteasome subunit alpha type-4
LOC135112389	2.38979	0.0022763	Up	NACHT, LRR and PYD domains-containing protein 10
LOC135112412	2.69859	0.000223595	Up	Valine--tRNA ligase
LOC135112423	2.2632	0.00743228	Up	Cadherin-23
LOC135112533	1.17039	0.00591368	Up	Proteasome activator complex subunit 3
LOC135112537	4.05827	1.30149e-15	Up	Protein disulfide-isomerase A4
LOC135112539	1.56628	2.85989e-05	Up	CAAX prenyl protease 1 homolog
LOC135112540	1.32057	0.00216504	Up	Nuclear pore glycoprotein p62
LOC135112546	1.76451	7.17293e-05	Up	Mitochondrial import inner membrane translocase subunit TIM44
LOC135112555	1.36595	0.0023106	Up	Origin recognition complex subunit 1
LOC135112574	2.35715	0.000502549	Up	Mitotic-spindle organizing protein 1
LOC135112591	1.04867	0.0126507	Up	Integrator complex subunit 11
LOC135112601	1.84969	0.000637953	Up	Probable small nuclear ribonucleoprotein Sm D1
LOC135112603	1.5924	0.000305158	Up	Phosphoribosylformylglycinamidine synthase
LOC135112608	2.07937	0.000437187	Up	HAUS augmin-like complex subunit 4
LOC135112614	3.68366	1.27656e-05	Up	Glucoside xylosyltransferase 1
LOC135112616	4.71496	2.32653e-16	Up	VWFA and cache domain-containing protein 1
LOC135112617	2.68103	1.82344e-06	Up	Aurora kinase A
LOC135112618	1.09271	0.00504106	Up	WD repeat-containing protein 70
LOC135112647	2.07239	1.23525e-05	Up	tRNA pseudouridine synthase Pus10
LOC135112653	2.26592	0.00127794	Up	Zinc finger and BTB domain-containing protein 41
LOC135112654	1.82634	0.00324525	Up	Myosin-IIIa
LOC135112655	1.98998	0.00078414	Up	Kynurenine--oxoglutarate transaminase 1
LOC135112663	1.35878	0.000451514	Up	SKI8 subunit of superkiller complex protein
LOC135112668	1.33784	6.51951e-05	Up	Poly(A)-specific ribonuclease PARN
LOC135112673	1.86663	0.00912438	Up	Probable bifunctional dTTP/UTP pyrophosphatase/methyltransferase protein
LOC135112687	1.1862	0.00251329	Up	Zinc finger protein 639
LOC135112702	2.45401	6.42822e-11	Up	Protein O-glucosyltransferase 2
LOC135112731	1.38989	0.000970307	Up	Probable aminopeptidase NPEPL1
LOC135112733	1.65001	7.86908e-05	Up	NSFL1 cofactor p47
LOC135112735	1.7797	0.000644992	Up	Thioredoxin-related transmembrane protein 2 homolog
LOC135112736	2.92078	1.237e-06	Up	2-oxo-4-hydroxy-4-carboxy-5-ureidoimidazoline decarboxylase
LOC135112755	2.04752	3.82394e-07	Up	Mitotic checkpoint serine/threonine-protein kinase BUB1
LOC135112766	7.7454	3.30398e-20	Up	Cuticle protein CP575 OS=Cancer pagurus OX=6755 PE=1 SV=1
LOC135112767	7.82278	1.72918e-15	Up	Cuticle protein CP575 OS=Cancer pagurus OX=6755 PE=1 SV=1
LOC135112777	2.25015	4.34222e-08	Up	C-type lectin domain family 6 member A
LOC135112779	1.69867	0.00107964	Up	Ras-related protein Rab-8B
LOC135112781	2.53564	2.57388e-06	Up	Transcription elongation factor 1 homolog
LOC135112783	1.72549	1.63328e-05	Up	Protein lethal(2)denticleless
LOC135112793	1.35965	0.00502513	Up	PR domain zinc finger protein 5
LOC135112796	3.24227	6.57103e-05	Up	U6 snRNA-associated Sm-like protein LSm2
LOC135112799	3.83647	1.73253e-10	Up	Protein FAM210B, mitochondrial
LOC135112801	1.23545	0.00715239	Up	Chromodomain-helicase-DNA-binding protein Mi-2 homolog
LOC135112803	1.10935	0.00912444	Up	F-box/LRR-repeat protein 4
LOC135112804	1.96749	0.000746968	Up	p21-activated protein kinase-interacting protein 1-like
LOC135112815	1.64629	0.00259135	Up	Zinc-regulated GTPase metalloprotein activator 1
LOC135112857	1.48114	0.00547704	Up	Protein FAM185A
LOC135112866	3.51676	4.25735e-08	Up	Sulfotransferase 1 family member D1
LOC135112875	1.24153	0.0110389	Up	26S proteasome non-ATPase regulatory subunit 12
LOC135112877	2.07248	0.00297898	Up	26S proteasome non-ATPase regulatory subunit 12
LOC135113025	1.05794	0.00682974	Up	UDP-galactose translocator
LOC135113026	1.48086	0.000309796	Up	NTF2-related export protein 2
LOC135113032	1.83764	0.000630335	Up	Pancreatic lipase-related protein 2
LOC135113047	8.18952	6.14581e-08	Up	U-scoloptoxin(01)-Cw1a OS=Cormocephalus westwoodi OX=1096223 PE=3 SV=1
LOC135113058	1.11443	0.00419941	Up	Cell division cycle protein 23 homolog
LOC135113065	1.55895	0.00210653	Up	Proteasome subunit beta type-1
LOC135113067	1.06204	0.00395819	Up	Probable peptidyl-tRNA hydrolase 2
LOC135113073	2.18899	0.00179243	Up	Protein O-mannosyl-transferase 2
LOC135113078	2.01424	0.000479827	Up	CXXC motif containing zinc binding protein
LOC135113080	1.84617	0.000421758	Up	Proteasome subunit alpha type-6
LOC135113084	1.65346	2.98351e-05	Up	Microprocessor complex subunit DGCR8
LOC135113095	1.66505	5.02442e-05	Up	Leukotriene A-4 hydrolase
LOC135113109	1.23327	0.00695174	Up	Protein STIP1 homolog
LOC135113111	3.38287	6.22118e-15	Up	Phosphomannomutase 2
LOC135113114	1.16065	0.00294708	Up	DNA-directed RNA polymerase II subunit RPB3
LOC135113121	1.24755	0.00657024	Up	SWI/SNF-related matrix-associated actin-dependent regulator of chromatin subfamily B member 1
LOC135113125	1.38211	0.0103802	Up	TCF3 fusion partner homolog
LOC135113142	1.96034	4.64548e-06	Up	Condensin-2 complex subunit G2
LOC135113163	1.2328	0.00864798	Up	DNA replication licensing factor MCM4
LOC135113181	1.17378	0.000832269	Up	X-ray repair cross-complementing protein 6
LOC135113182	2.91189	5.40669e-05	Up	Origin recognition complex subunit 4
LOC135113189	3.12379	1.26204e-07	Up	U11/U12 small nuclear ribonucleoprotein 25 kDa protein
LOC135113195	1.50812	0.00399519	Up	tRNA pseudouridine(38/39) synthase
LOC135113196	4.26607	1.21927e-07	Up	Cyclin-dependent kinases regulatory subunit 1
LOC135113200	1.52902	0.00341883	Up	Centrosomal protein 43
LOC135113210	2.36146	1.7105e-05	Up	Pancreatic triacylglycerol lipase
LOC135113222	4.63889	0.00077	Up	KRAB-A domain-containing protein 2
LOC135113322	2.1375	2.65989e-06	Up	G2/mitotic-specific cyclin-B OS=Spisula solidissima OX=6584 PE=2 SV=1
LOC135113323	1.46035	8.55159e-05	Up	CCA tRNA nucleotidyltransferase 1, mitochondrial
LOC135113325	2.63907	2.14533e-05	Up	Speckle-type POZ protein
LOC135113405	2.71383	1.26482e-05	Up	Transcription termination factor, mitochondrial
LOC135113412	3.66763	1.0956e-06	Up	Putative pterin-4-alpha-carbinolamine dehydratase
LOC135113424	2.15193	0.00595721	Up	WSC domain-containing protein 2
LOC135113425	1.97055	0.00290297	Up	Elongation factor 1-alpha
LOC135113441	1.70851	0.00183642	Up	Replication factor C subunit 3
LOC135113499	4.40622	0.000240436	Up	Prolyl 4-hydroxylase subunit alpha-1
LOC135113509	2.82992	0.000318264	Up	Serine/threonine-protein phosphatase 2A regulatory subunit B'' subunit gamma
LOC135113562	1.47816	0.00807263	Up	Proteasome subunit alpha type-2
LOC135113565	2.45392	3.06211e-11	Up	Arylsulfatase H
LOC135113566	1.16821	0.00325433	Up	DNA mismatch repair protein Msh2
LOC135113580	3.60886	7.78158e-06	Up	Guanine nucleotide-binding protein subunit beta-like protein 1
LOC135113594	4.20924	1.16229e-14	Up	Protein disulfide-isomerase A3
LOC135113595	1.10042	0.00583282	Up	Brahma-associated protein of 60 kDa
LOC135113614	1.73398	0.00102948	Up	U6 snRNA-associated Sm-like protein LSm4
LOC135113622	2.65267	1.50383e-06	Up	Phosphatidate cytidylyltransferase, mitochondrial
LOC135113633	1.48137	0.000442031	Up	DNA topoisomerase 3-beta-1
LOC135113635	2.09785	0.000228005	Up	Small RNA 2'-O-methyltransferase
LOC135113640	1.33034	0.0139204	Up	ER membrane protein complex subunit 5-B
LOC135113670	2.41853	1.71149e-06	Up	ATP-dependent DNA helicase PIF1
LOC135113712	2.84202	3.10239e-06	Up	Hepatocyte nuclear factor 4-gamma
LOC135113714	1.49989	0.000315026	Up	Mitochondrial pyruvate carrier 1
LOC135113731	4.27253	6.31612e-23	Up	D-amino-acid oxidase
LOC135113733	1.27585	0.000137097	Up	BRCA1-associated ATM activator 1
LOC135113736	2.38558	0.00329467	Up	Splicing factor 3B subunit 6
LOC135113746	3.40905	0.000179909	Up	Frizzled
LOC135113755	2.9428	0.00169865	Up	RNA-directed DNA polymerase from mobile element jockey
LOC135113765	2.78263	0.000328712	Up	Putative nuclease HARBI1
LOC135113766	1.88709	0.00101858	Up	18S rRNA aminocarboxypropyltransferase
LOC135113774	1.31905	0.00185276	Up	Prenylcysteine oxidase 1
LOC135113776	1.45863	0.00889019	Up	Dual specificity protein phosphatase 23
LOC135114004	1.71285	5.32844e-05	Up	Splicing factor U2AF 50 kDa subunit
LOC135114032	2.41948	0.000238633	Up	Keratinocyte-associated protein 2
LOC135114034	2.76617	1.89183e-07	Up	Parkinson disease protein 7
LOC135114051	3.12166	5.31914e-05	Up	3'-5' exoribonuclease 1
LOC135114065	1.50964	0.0019559	Up	Protein-serine O-palmitoleoyltransferase porcupine
LOC135114066	2.63268	5.65771e-08	Up	Protein NipSnap homolog 3A
LOC135114067	2.45789	2.85382e-06	Up	Peptidyl-tRNA hydrolase 2, mitochondrial
LOC135114068	2.47639	4.25386e-05	Up	Small ubiquitin-related modifier 3-like
LOC135114071	1.78575	0.000644809	Up	Serine/threonine-protein kinase fused
LOC135114086	2.34043	4.67113e-10	Up	Ankyrin repeat domain-containing protein 61
LOC135114089	1.66571	0.00629992	Up	Vesicle transport through interaction with t-SNAREs homolog 1B
LOC135114090	3.11637	0.000106956	Up	Signal recognition particle 14 kDa protein
LOC135114101	1.2407	0.000557477	Up	Mediator of RNA polymerase II transcription subunit 24
LOC135114125	1.28486	0.00177127	Up	Protein salvador homolog 1
LOC135114126	2.67327	0.000202098	Up	BLOC-1-related complex subunit 8 homolog
LOC135114134	2.7159	2.0999e-07	Up	Thioredoxin domain-containing protein 5
LOC135114136	2.08362	0.000877203	Up	Probable ATP-dependent RNA helicase DDX43
LOC135114150	2.52467	0.000420561	Up	Prefoldin subunit 6
LOC135114204	2.87398	1.41372e-06	Up	E3 ubiquitin-protein ligase RNF113A
LOC135114205	1.80973	0.00468799	Up	Zinc finger protein 511
LOC135114208	1.97084	0.000127432	Up	UDP-GalNAc:beta-1,3-N-acetylgalactosaminyltransferase 2
LOC135114209	1.52091	0.000831404	Up	Tetratricopeptide repeat protein 4
LOC135114210	2.39071	7.7035e-08	Up	N6-adenosine-methyltransferase non-catalytic subunit
LOC135114211	3.09024	0.000261446	Up	39S ribosomal protein L41, mitochondrial
LOC135114212	2.99523	8.69261e-05	Up	Transcription initiation factor TFIID subunit 13
LOC135114237	2.63842	0.00100939	Up	28 kDa heat- and acid-stable phosphoprotein
LOC135114263	3.27549	0.000402498	Up	Mediator of RNA polymerase II transcription subunit 30
LOC135114264	7.4422	3.12142e-07	Up	Location of vulva defective 1
LOC135114265	3.62509	0.00277324	Up	Glucose dehydrogenase [FAD, quinone]
LOC135114291	2.4386	0.000657196	Up	28S ribosomal protein S33, mitochondrial
LOC135114295	1.43904	0.00227151	Up	BOS complex subunit TMEM147
LOC135114296	1.50883	0.00180293	Up	RNA-directed DNA polymerase from mobile element jockey
LOC135114374	1.46502	0.00209073	Up	E3 SUMO-protein ligase NSE2
LOC135114391	1.67051	0.00147033	Up	Calcium-activated chloride channel regulator 1
LOC135114529	2.82981	0.000510561	Up	SAP30-binding protein
LOC135114643	2.38131	0.00194353	Up	Biogenesis of lysosome-related organelles complex 1 subunit 6
LOC135114648	1.40124	0.000110401	Up	Histone-lysine N-methyltransferase SMYD3
LOC135114653	1.29758	4.15461e-05	Up	PHD finger protein 10
LOC135114660	1.22545	0.000348641	Up	Heterogeneous nuclear ribonucleoprotein R
LOC135114661	1.89948	9.15728e-06	Up	Transmembrane protein 214-B
LOC135114665	2.25084	2.58183e-05	Up	Methionine aminopeptidase 1
LOC135114668	1.88707	0.000315179	Up	Dolichyl-phosphate beta-glucosyltransferase
LOC135114670	2.06811	0.00680561	Up	Dolichyl-phosphate beta-glucosyltransferase
LOC135114681	1.49112	0.00198633	Up	Proteasome subunit alpha type-7
LOC135114685	3.5164	9.58299e-06	Up	Sodium-dependent organic anion transporter
LOC135114689	1.81528	5.32986e-07	Up	Anillin
LOC135114727	4.60943	5.82771e-10	Up	Oligoribonuclease, mitochondrial
LOC135114748	2.47101	7.68501e-08	Up	Dolichyl-diphosphooligosaccharide--protein glycosyltransferase subunit 2
LOC135114755	1.74176	0.00154738	Up	Pyridine nucleotide-disulfide oxidoreductase domain-containing protein 1
LOC135114757	2.56642	0.00118963	Up	Vitelline membrane outer layer protein 1 homolog
LOC135114772	1.62118	0.000492365	Up	Aspartate--tRNA ligase, cytoplasmic
LOC135114787	2.71501	1.04933e-12	Up	L-xylulose reductase
LOC135114803	2.95332	4.22187e-08	Up	Glutathione peroxidase 7
LOC135114809	1.9203	0.000922525	Up	DNA replication factor Cdt1
LOC135114810	1.3912	0.00512169	Up	Protein NEDD1
LOC135114820	1.21922	0.00245771	Up	Centromere protein T
LOC135114824	5.46027	2.0152e-33	Up	Sarcosine dehydrogenase, mitochondrial
LOC135114847	1.46738	9.3852e-06	Up	Mitochondrial Rho GTPase
LOC135114866	1.17826	0.0106868	Up	SUMO-conjugating enzyme UBC9-B
LOC135114873	1.29009	0.000819407	Up	Serine/threonine-protein kinase PLK4
LOC135114932	2.68963	0.00039762	Up	Zinc finger protein 711
LOC135114947	1.39597	0.00353132	Up	Transmembrane protein 243
LOC135114963	1.4965	0.00142705	Up	Tryptophan--tRNA ligase, cytoplasmic
LOC135114981	1.84982	7.88215e-07	Up	Aminopeptidase N
LOC135115015	1.56986	0.000273257	Up	Poly [ADP-ribose] polymerase 2
LOC135115039	1.77833	6.18932e-06	Up	Lipase maturation factor 2
LOC135115053	1.38404	0.00237589	Up	Beta-centractin
LOC135115056	2.33709	1.41695e-07	Up	Peptidyl-prolyl cis-trans isomerase FKBP4
LOC135115058	2.03135	4.17299e-07	Up	Valine--tRNA ligase
LOC135115109	1.31843	0.00422311	Up	Actin-2
LOC135115112	1.5113	0.000987186	Up	Actin, clone 403 OS=Artemia sp. OX=6662 PE=2 SV=1
LOC135115113	1.01316	0.0140852	Up	Actin, clone 403 OS=Artemia sp. OX=6662 PE=2 SV=1
LOC135115176	2.04769	0.00286212	Up	Cathepsin L
LOC135115232	2.79503	0.00894503	Up	Putative nuclease HARBI1
LOC135115239	2.18279	0.00297701	Up	Jerky protein homolog
LOC135115259	2.62748	0.000485319	Up	Beta-galactosidase
LOC135115265	1.77348	0.00229624	Up	ATP synthase mitochondrial F1 complex assembly factor 2
LOC135115270	1.32382	0.0133873	Up	Ubiquitin-like protein 4A
LOC135115281	3.53885	0.00342577	Up	Oplophorus-luciferin 2-monooxygenase non-catalytic subunit OS=Oplophorus gracilirostris OX=727944 PE=1 SV=1
LOC135115297	2.34548	2.05553e-07	Up	Hemocyte protein-glutamine gamma-glutamyltransferase OS=Tachypleus tridentatus OX=6853 PE=1 SV=1
LOC135115346	2.29415	4.26285e-07	Up	Dolichyl-diphosphooligosaccharide--protein glycosyltransferase subunit DAD1
LOC135115351	2.24532	3.74176e-11	Up	Xylulose kinase
LOC135115352	1.42035	1.88114e-05	Up	Cyclin-dependent kinase 2
LOC135115358	1.77	0.000545638	Up	Longitudinals lacking protein-like
LOC135115369	3.26312	2.80099e-09	Up	Fatty acid hydroxylase domain-containing protein 2
LOC135115370	2.47073	3.72954e-07	Up	Uncharacterized RING finger protein B0416.4
LOC135115371	2.0425	0.000357216	Up	Complex I intermediate-associated protein 30, mitochondrial
LOC135115376	1.52989	0.00985173	Up	ER membrane protein complex subunit 8
LOC135115378	1.29022	0.0137534	Up	Testis-expressed protein 264
LOC135115379	1.30911	0.00533617	Up	Major facilitator superfamily domain-containing protein 6-A
LOC135115396	4.23967	3.21458e-06	Up	ATP synthase subunit b, mitochondrial
LOC135115407	1.78179	0.000206288	Up	NEDD8-activating enzyme E1 catalytic subunit
LOC135115423	2.17797	0.0062287	Up	Basic helix-loop-helix transcription factor amos
LOC135115457	1.19256	0.00354731	Up	Heat shock protein HSP 90-alpha
LOC135115458	1.88145	5.36582e-05	Up	Heat shock protein HSP 90-alpha
LOC135115460	2.09342	9.36757e-06	Up	Mediator of RNA polymerase II transcription subunit 11
LOC135115482	1.72324	0.00784778	Up	Juvenile hormone epoxide hydrolase 1
LOC135115496	1.69582	0.00077416	Up	Receptor expression-enhancing protein 5
LOC135115500	1.74433	0.000206261	Up	Tetraspanin-2A
LOC135115506	3.18002	4.25821e-07	Up	Hyaluronidase OS=Apis mellifera OX=7460 PE=1 SV=1
LOC135115507	1.1844	0.0138585	Up	EGF domain-specific O-linked N-acetylglucosamine transferase
LOC135115509	1.47312	0.00126441	Up	G2/mitotic-specific cyclin-A OS=Patella vulgata OX=6465 PE=2 SV=1
LOC135115515	1.63044	0.000124661	Up	Chondroitin sulfate synthase 2
LOC135115520	2.2412	0.000736061	Up	Oligosaccharyltransferase complex subunit OSTC
LOC135115533	1.06906	0.0023638	Up	Protein unc-45 homolog B
LOC135115550	1.22774	0.000135171	Up	Delta(14)-sterol reductase LBR
LOC135115577	1.63868	0.00110997	Up	Putative histone H3.3-like type 3
LOC135115580	1.12274	0.0110038	Up	Protein ZNRD2
LOC135115581	1.1758	0.0107302	Up	Enhancer of rudimentary homolog OS=Aedes aegypti OX=7159 PE=3 SV=1
LOC135115684	6.54468	0.00182263	Up	Pro-resilin
LOC135115720	1.23664	0.00660498	Up	Cell division control protein 45 homolog
LOC135115726	1.04623	0.00365773	Up	Caspase-2
LOC135115740	2.07256	0.0110507	Up	Myosin regulatory light chain 2
LOC135115800	2.15639	0.00102986	Up	Histidine protein methyltransferase 1 homolog
LOC135115827	2.0093	0.000474912	Up	Serine/threonine-protein kinase ULK3
LOC135115839	2.76387	6.39639e-07	Up	Probable RNA-directed DNA polymerase from transposon BS
LOC135115853	10.9724	3.77506e-15	Up	Pentraxin-related protein PTX3
LOC135115858	1.56375	0.010829	Up	Adenine phosphoribosyltransferase
LOC135115865	1.45138	0.00448226	Up	Gem-associated protein 2
LOC135115867	1.61465	0.0122052	Up	DNA polymerase beta
LOC135115869	1.13374	0.00156058	Up	Cell division control protein 6 homolog
LOC135115872	1.179	0.00364471	Up	Integrator complex subunit 14
LOC135115877	1.48263	0.0137053	Up	Inhibitor of growth protein 2
LOC135115887	1.69202	0.00270706	Up	Zinc finger CCHC-type and RNA-binding motif-containing protein 1
LOC135115897	1.51927	0.000222303	Up	Peptidyl-prolyl cis-trans isomerase G
LOC135115898	4.78797	2.72028e-05	Up	Probable G-protein coupled receptor Mth-like 1
LOC135115914	1.75288	1.02976e-05	Up	Cytokine-like nuclear factor N-PAC
LOC135115917	1.32656	0.00524345	Up	Trans-1,2-dihydrobenzene-1,2-diol dehydrogenase
LOC135115934	1.23265	0.00474642	Up	Guanine nucleotide exchange protein smcr8a
LOC135115954	2.18955	2.00364e-05	Up	Probable imidazolonepropionase
LOC135115999	1.55395	0.00302363	Up	Transmembrane protein 203
LOC135116015	2.17999	0.000162595	Up	DNA excision repair protein ERCC-1
LOC135116023	2.43609	0.000421148	Up	39S ribosomal protein L46, mitochondrial
LOC135116027	1.96942	0.000274943	Up	Cuticle protein CP1158 OS=Cancer pagurus OX=6755 PE=1 SV=1
LOC135116028	1.68117	0.00110873	Up	Cuticle protein CP1158 OS=Cancer pagurus OX=6755 PE=1 SV=1
LOC135116061	1.04318	0.00650716	Up	Protein broad-minded
LOC135116078	2.12725	0.0103631	Up	Probable cleavage and polyadenylation specificity factor subunit 2
LOC135116144	1.28515	0.00667691	Up	Techylectin-5A OS=Tachypleus tridentatus OX=6853 PE=1 SV=1
LOC135116149	2.13553	0.00010887	Up	Tubulin beta-1 chain OS=Homarus americanus OX=6706 PE=2 SV=1
LOC135116165	8.61765	1.64261e-10	Up	Lactosylceramide 1,3-N-acetyl-beta-D-glucosaminyltransferase
LOC135116169	2.2702	0.00215861	Up	Protein BUD31 homolog OS=Branchiostoma belcheri OX=7741 PE=2 SV=1
LOC135116176	3.04075	5.71095e-07	Up	PRELI domain-containing protein 2
LOC135116182	1.02241	0.0142367	Up	Survival motor neuron protein
LOC135116194	2.75792	0.000192869	Up	Malignant T-cell-amplified sequence 1
LOC135116202	1.88078	0.000803208	Up	Myb/SANT-like DNA-binding domain-containing protein 3
LOC135116219	1.25023	0.00494057	Up	DnaJ homolog subfamily C member 24
LOC135116237	5.60882	0.000759651	Up	Carbohydrate sulfotransferase 5
LOC135116278	2.02084	1.80626e-05	Up	Copper homeostasis protein cutC homolog
LOC135116340	1.8777	7.83935e-08	Up	39S ribosomal protein L32, mitochondrial
LOC135116350	3.27117	3.13745e-09	Up	Dimethylglycine dehydrogenase, mitochondrial
LOC135116353	5.39674	8.17712e-45	Up	Betaine--homocysteine S-methyltransferase 1
LOC135116376	4.0161	2.07242e-08	Up	Putative nuclease HARBI1
LOC135116386	2.14159	2.04555e-07	Up	Chitinase domain-containing protein 1
LOC135116431	3.03371	5.06719e-05	Up	SUMO-activating enzyme subunit 1
LOC135116452	3.16306	9.84359e-05	Up	NADH dehydrogenase [ubiquinone] 1 alpha subcomplex assembly factor 2
LOC135116453	3.9986	6.41678e-06	Up	Baculoviral IAP repeat-containing protein 5
LOC135116454	2.34661	0.0104473	Up	60S ribosomal protein L29
LOC135116494	2.38868	0.000310517	Up	DNA-directed RNA polymerase II subunit RPB7
LOC135116496	1.11789	0.00195555	Up	Mitotic checkpoint protein BUB3
LOC135116500	1.7197	2.86845e-07	Up	Aminopeptidase NAALADL1
LOC135116517	1.24101	0.00764867	Up	Acylphosphatase-2
ND1	2.9229	0.00653279	Up	NADH-ubiquinone oxidoreductase chain 1
ND2	2.89192	0.00178857	Up	NADH-ubiquinone oxidoreductase chain 2
ND4L	3.06661	0.00712271	Up	NADH-ubiquinone oxidoreductase chain 4L

## Sheet: IVI vs MI DOWN
Table S1 In pairwise comparisons of Top DEGs with annotation
GeneID	log2FC	p-value	Regulation	Annotation
LOC135088681	-1.69991	0.0048894	Down	Irregular chiasm C-roughest protein
LOC135088687	-1.47706	0.00445748	Down	5-aminolevulinate synthase, erythroid-specific, mitochondrial
LOC135088696	-4.602	1.04341e-08	Down	Solute carrier family 4 member 11
LOC135088706	-2.08855	1.66657e-05	Down	SH3 and multiple ankyrin repeat domains protein 3
LOC135088712	-1.65883	0.00209139	Down	Neuroligin-2
LOC135088715	-2.92438	0.00201471	Down	Neuroligin-2
LOC135088726	-3.11776	5.1709e-12	Down	Protein obstructor-E
LOC135088728	-2.89448	2.72858e-14	Down	CUB and sushi domain-containing protein 1
LOC135088733	-2.2545	0.000346744	Down	Peroxisomal acyl-coenzyme A oxidase 1
LOC135088737	-1.6757	0.00117149	Down	Coenzyme Q-binding protein COQ10 homolog B, mitochondrial
LOC135088751	-3.61768	0.000720627	Down	Inter-alpha-trypsin inhibitor heavy chain H5
LOC135088754	-1.84905	0.000350137	Down	Inter-alpha-trypsin inhibitor heavy chain H1
LOC135088755	-1.53525	0.000173507	Down	Splicing factor ESS-2 homolog
LOC135088756	-2.5141	5.04293e-08	Down	Coiled-coil domain-containing protein R3HCC1L
LOC135088758	-1.53246	0.000369818	Down	Oligodendrocyte-myelin glycoprotein
LOC135088762	-1.48411	0.00339898	Down	Protein eiger
LOC135088768	-1.32867	0.0129123	Down	Suppressor of lurcher protein 1
LOC135088776	-1.76213	9.60109e-06	Down	Probable ubiquitin carboxyl-terminal hydrolase MINDY-4
LOC135088788	-2.18641	8.59495e-07	Down	Inositol-trisphosphate 3-kinase B
LOC135088797	-3.83707	5.82818e-15	Down	Phospholipid-transporting ATPase ABCA3
LOC135088805	-3.05619	1.73687e-11	Down	Solute carrier organic anion transporter family member 74D
LOC135088863	-1.4201	0.0131911	Down	Twitchin
LOC135088876	-1.11982	0.00474496	Down	Protein Smaug homolog 1
LOC135088938	-1.49284	0.00860307	Down	M-phase inducer phosphatase
LOC135088942	-4.00837	2.50826e-09	Down	Trypsin 3A1
LOC135088977	-1.88944	0.0019137	Down	Major facilitator superfamily domain-containing protein 6
LOC135089004	-2.00061	0.00143096	Down	Sushi, von Willebrand factor type A, EGF and pentraxin domain-containing protein 1
LOC135089009	-2.74995	7.38799e-08	Down	U-scoloptoxin(01)-Er1a OS=Ethmostigmus rubripes OX=62613 PE=3 SV=1
LOC135089013	-2.0633	1.21248e-07	Down	Solute carrier family 22 member 20
LOC135089017	-2.38756	9.50558e-10	Down	Trafficking kinesin-binding protein milt
LOC135089037	-1.90368	7.80569e-07	Down	Probable E3 ubiquitin-protein ligase RNF144A
LOC135089040	-1.27833	0.00749161	Down	PWWP domain-containing protein 2B
LOC135089045	-1.51421	0.00741535	Down	Heart- and neural crest derivatives-expressed protein 1
LOC135089047	-1.31501	0.00041467	Down	Choline/ethanolaminephosphotransferase 1
LOC135089060	-2.45947	0.00561176	Down	Midnolin homolog
LOC135089061	-3.43108	0.0112396	Down	Midnolin homolog
LOC135089076	-1.50974	0.000160789	Down	Medium-chain specific acyl-CoA dehydrogenase, mitochondrial
LOC135089084	-1.17212	0.0114438	Down	Baculoviral IAP repeat-containing protein 7-A
LOC135089085	-4.07991	5.61287e-07	Down	Transmembrane protease serine 3
LOC135089091	-3.4586	0.00800468	Down	Gamma-aminobutyric acid receptor subunit beta-like
LOC135089100	-1.58064	6.53849e-06	Down	Cryptochrome-2
LOC135089104	-1.50445	0.00184716	Down	ADP,ATP carrier protein
LOC135089110	-2.34967	5.61057e-07	Down	Nucleoside hydrolase
LOC135089113	-1.50969	5.41628e-05	Down	Beta-1,3-galactosyltransferase 1
LOC135089126	-3.72389	1.38382e-10	Down	Cryptochrome-1
LOC135089132	-1.02714	0.00316881	Down	Fizzy-related protein homolog
LOC135089148	-1.16748	0.0109144	Down	Klarsicht protein
LOC135089163	-3.82844	9.63558e-05	Down	Caspase-7
LOC135089164	-1.71789	2.33148e-07	Down	Carotenoid isomerooxygenase
LOC135089171	-1.18855	0.0105592	Down	UDP-glycosyltransferase UGT5
LOC135089181	-1.3947	0.00239693	Down	RING finger protein nhl-1
LOC135089188	-1.34385	0.00289725	Down	Protein obstructor-E
LOC135089189	-2.78085	3.37795e-10	Down	Protein obstructor-E
LOC135089190	-3.42087	3.62481e-15	Down	Protein obstructor-E
LOC135089193	-2.60655	0.00104862	Down	Vacuolar protein sorting-associated protein 4
LOC135089199	-3.29193	3.08376e-13	Down	Protein obstructor-E
LOC135089202	-2.36866	0.0067813	Down	UDP-glycosyltransferase UGT5
LOC135089206	-2.52664	7.36103e-07	Down	E3 ubiquitin-protein ligase HECTD1
LOC135089237	-1.38402	0.00666404	Down	cGMP-dependent 3',5'-cyclic phosphodiesterase
LOC135089250	-2.50522	0.000103035	Down	LHFPL tetraspan subfamily member 7 protein
LOC135089251	-3.2241	7.44362e-05	Down	Serine proteinase stubble
LOC135089278	-2.09485	0.00984877	Down	Protein tamozhennic
LOC135089283	-1.34541	0.00773645	Down	UDP-glycosyltransferase UGT5
LOC135089309	-1.44513	0.0117624	Down	Vesicular glutamate transporter 2
LOC135089318	-1.07045	0.00225167	Down	Cysteine-rich secretory protein 3
LOC135089321	-2.31249	0.000498015	Down	Tyrosine-protein kinase Src42A
LOC135089333	-1.40084	0.00332169	Down	NPC intracellular cholesterol transporter 1
LOC135089334	-2.55156	0.00985912	Down	Basic helix-loop-helix ARNT-like protein 1
LOC135089352	-1.41259	0.000709304	Down	Neurotrophin 1
LOC135089377	-2.80349	0.0097063	Down	Glutamate receptor ionotropic, kainate 2
LOC135089427	-1.62575	0.000335315	Down	Microtubule-associated serine/threonine-protein kinase 2
LOC135089452	-1.89166	7.44864e-06	Down	Venom phosphodiesterase OS=Macrovipera lebetina OX=8709 PE=1 SV=1
LOC135089456	-1.88723	0.00527867	Down	Adipokinetic hormone/corazonin-related peptide receptor variant I OS=Aedes aegypti OX=7159 PE=2 SV=1
LOC135089487	-1.06305	0.00163591	Down	Cadherin-99C
LOC135089560	-1.44415	0.000296115	Down	Proton-coupled zinc antiporter SLC30A1
LOC135089564	-1.35226	0.000146771	Down	Laminin subunit alpha
LOC135089573	-1.46907	0.000464798	Down	Organic cation transporter protein
LOC135089600	-3.27817	0.00386175	Down	Octopamine receptor beta-2R
LOC135089601	-2.14872	3.52497e-10	Down	Sodium-dependent serotonin transporter
LOC135089607	-1.19773	0.00103232	Down	Protein transport protein Sec24B
LOC135089610	-1.54414	1.2513e-05	Down	WD repeat-containing protein 76
LOC135089616	-1.51487	2.46099e-05	Down	Glycerophosphocholine cholinephosphodiesterase ENPP6
LOC135089619	-1.82772	0.00675231	Down	Lebercilin
LOC135089658	-1.40342	0.00239293	Down	Senecionine N-oxygenase
LOC135089665	-1.42034	0.00399693	Down	TWiK family of potassium channels protein 18
LOC135089673	-2.95381	0.0140618	Down	Diacylglycerol kinase eta
LOC135089680	-10.1812	2.75784e-48	Down	Phosrestin-1
LOC135089689	-4.07514	3.00594e-13	Down	Superoxide-generating NADPH oxidase heavy chain subunit C
LOC135089691	-1.10699	0.00122582	Down	Smad nuclear-interacting protein 1
LOC135089698	-1.23238	0.000452585	Down	Glycerol-3-phosphate acyltransferase 3
LOC135089718	-1.16924	0.00165695	Down	Nuclear distribution protein nudE-like 1
LOC135089743	-2.34376	8.41958e-07	Down	U-scoloptoxin(01)-Cw1a OS=Cormocephalus westwoodi OX=1096223 PE=3 SV=1
LOC135089750	-5.33615	1.32056e-05	Down	Eclosion hormone OS=Bombyx mori OX=7091 PE=1 SV=2
LOC135089758	-1.83192	1.87081e-05	Down	Chloride channel protein 2
LOC135089772	-3.91712	2.50775e-13	Down	Proclotting enzyme OS=Tachypleus tridentatus OX=6853 PE=1 SV=1
LOC135089797	-1.80943	5.69264e-05	Down	Serine/threonine-protein kinase Doa
LOC135089810	-1.77303	6.70975e-07	Down	NAD(+) hydrolase sarm1
LOC135089811	-1.96725	0.012905	Down	Carbonic anhydrase-related protein 10
LOC135089825	-2.99278	1.57027e-05	Down	Coiled-coil domain-containing protein 115
LOC135089830	-2.13707	3.18046e-06	Down	Tribbles homolog 2
LOC135089834	-1.40121	0.00602357	Down	Atrial natriuretic peptide receptor 1
LOC135089840	-3.19856	7.06571e-08	Down	Major facilitator superfamily domain-containing protein 6
LOC135089854	-2.69055	7.07339e-08	Down	Proton channel OtopLc
LOC135089859	-1.69896	0.000142529	Down	Leucine-rich repeat-containing protein 3B
LOC135089862	-3.01908	0.00140873	Down	Atrial natriuretic peptide receptor 1
LOC135089865	-3.9946	8.66791e-31	Down	Keratocan
LOC135089874	-3.57094	2.86983e-16	Down	Inositol hexakisphosphate and diphosphoinositol-pentakisphosphate kinase
LOC135089875	-1.65476	2.42129e-05	Down	Polycystin-2
LOC135089877	-1.69954	0.00362359	Down	Acetylcholinesterase
LOC135089918	-3.41057	2.85427e-11	Down	Actin, muscle OS=Manduca sexta OX=7130 PE=2 SV=1
LOC135089926	-1.38098	0.00447617	Down	Actin, muscle-type A2 OS=Bombyx mori OX=7091 PE=3 SV=1
LOC135089930	-1.54286	0.000918912	Down	Actin, cytoplasmic 1
LOC135089932	-2.21959	0.000809265	Down	Actin, muscle OS=Manduca sexta OX=7130 PE=2 SV=1
LOC135089933	-1.12085	0.00795471	Down	Actin, muscle-type A2 OS=Bombyx mori OX=7091 PE=3 SV=1
LOC135089957	-2.00888	0.00768505	Down	U-scoloptoxin(01)-Cw1a OS=Cormocephalus westwoodi OX=1096223 PE=3 SV=1
LOC135090018	-1.32757	0.00821561	Down	Rootletin
LOC135090036	-2.29127	1.07901e-12	Down	Death-associated protein kinase related
LOC135090055	-1.23777	0.0138881	Down	Probable G-protein coupled receptor Mth-like 1
LOC135090073	-1.56433	1.02828e-06	Down	Putative polypeptide N-acetylgalactosaminyltransferase 9
LOC135090077	-1.69625	0.0110802	Down	Arf-GAP with dual PH domain-containing protein 1
LOC135090082	-3.42396	3.60992e-05	Down	KappaPI-stichotoxin-Shd2a OS=Stichodactyla haddoni OX=475174 PE=1 SV=1
LOC135090085	-1.55817	0.000151073	Down	Ubiquitin carboxyl-terminal hydrolase 31
LOC135090091	-6.16648	1.43599e-11	Down	U-scoloptoxin(01)-Cw1a OS=Cormocephalus westwoodi OX=1096223 PE=3 SV=1
LOC135090121	-2.55314	4.27909e-06	Down	Osmotic avoidance abnormal protein 3
LOC135090129	-1.6966	5.59109e-06	Down	Death-associated inhibitor of apoptosis 2
LOC135090131	-1.52788	0.000225921	Down	Acyl-coenzyme A diphosphatase FITM2
LOC135090136	-4.03627	1.88109e-16	Down	Actin, muscle-type A2 OS=Bombyx mori OX=7091 PE=3 SV=1
LOC135090156	-2.00835	2.29667e-07	Down	6-phosphofructo-2-kinase/fructose-2,6-bisphosphatase 1
LOC135090160	-1.47415	0.00913427	Down	Cysteine-rich hydrophobic domain-containing protein 2
LOC135090169	-3.57708	1.89723e-06	Down	Solute carrier family 25 member 45
LOC135090175	-1.92017	0.00488283	Down	Disintegrin and metalloproteinase domain-containing protein 10 homolog
LOC135090181	-2.38795	8.1134e-07	Down	Aminopeptidase N
LOC135090190	-1.94445	3.67075e-05	Down	Cyclic AMP-dependent transcription factor ATF-2
LOC135090191	-1.8669	1.19048e-06	Down	Probable 4-coumarate--CoA ligase 1
LOC135090200	-1.32041	0.00437681	Down	5'-nucleotidase domain-containing protein 2
LOC135090209	-1.83912	1.55433e-08	Down	Long-chain specific acyl-CoA dehydrogenase, mitochondrial
LOC135090218	-2.48652	1.05194e-13	Down	GATA-binding factor 5-B
LOC135090222	-1.47431	5.34991e-06	Down	Carboxypeptidase B OS=Astacus astacus OX=6715 PE=1 SV=1
LOC135090246	-1.40054	0.00505016	Down	Epsin-2
LOC135090252	-2.94996	8.52128e-10	Down	Protein white
LOC135090254	-2.26045	0.00569977	Down	Glycine receptor subunit alpha-2
LOC135090272	-1.12103	0.00142022	Down	Zinc finger C2HC domain-containing protein 1C
LOC135090274	-3.20577	4.22736e-11	Down	Equilibrative nucleobase transporter 1
LOC135090291	-2.72152	3.82602e-07	Down	High affinity copper uptake protein 1
LOC135090294	-1.67586	2.6761e-05	Down	Inositol-tetrakisphosphate 1-kinase
LOC135090297	-3.21446	1.42292e-07	Down	Olfactory receptor 11G2
LOC135090306	-1.32989	1.73118e-05	Down	Sodium/hydrogen exchanger 9B2
LOC135090308	-1.80133	0.000385364	Down	Cyclin-G-associated kinase
LOC135090312	-3.26647	9.39764e-07	Down	U-scoloptoxin(01)-Er1a OS=Ethmostigmus rubripes OX=62613 PE=3 SV=1
LOC135090320	-4.32496	4.3309e-18	Down	Putative inorganic phosphate cotransporter
LOC135090356	-2.08666	0.00443073	Down	Neuropilin and tolloid-like protein 2
LOC135090361	-1.39403	0.000149117	Down	Cationic amino acid transporter 2
LOC135090401	-2.27779	0.00179027	Down	E3 ubiquitin-protein ligase RNF167
LOC135090471	-1.5343	0.00354101	Down	Protein ILRUN
LOC135090473	-2.10172	0.00647144	Down	Pumilio homolog 2
LOC135090480	-1.96921	5.25734e-05	Down	Protein TANC2
LOC135090525	-2.98135	2.64173e-22	Down	Nuclear hormone receptor FTZ-F1
LOC135090541	-2.43156	0.010302	Down	High-affinity choline transporter 1
LOC135090549	-1.39151	0.00247421	Down	Short-chain specific acyl-CoA dehydrogenase, mitochondrial
LOC135090559	-1.17143	0.00389917	Down	Polypeptide N-acetylgalactosaminyltransferase 3
LOC135090566	-2.32556	1.54004e-06	Down	Alpha-1,6-mannosyl-glycoprotein 2-beta-N-acetylglucosaminyltransferase
LOC135090576	-2.55155	0.00673675	Down	Techylectin-5A OS=Tachypleus tridentatus OX=6853 PE=1 SV=1
LOC135090578	-2.33342	0.000569867	Down	CRISP/Allergen/PR-1 OS=Trittame loki OX=1295018 PE=1 SV=1
LOC135090583	-2.15743	3.88879e-06	Down	Probable G-protein coupled receptor Mth-like 1
LOC135090591	-1.25844	0.00654987	Down	Steroidogenic acute regulatory protein-like
LOC135090599	-1.36058	0.000173876	Down	Zinc finger CCCH domain-containing protein 3
LOC135090600	-1.79925	6.86532e-05	Down	Proclotting enzyme OS=Tachypleus tridentatus OX=6853 PE=1 SV=1
LOC135090617	-1.3403	0.0099231	Down	DCN1-like protein 3
LOC135090620	-3.63406	1.38199e-08	Down	Mitochondrial coenzyme A transporter SLC25A42
LOC135090623	-2.24726	0.000334761	Down	TWiK family of potassium channels protein 7
LOC135090627	-3.07765	2.05718e-10	Down	BTB/POZ domain-containing protein 10
LOC135090628	-1.14758	0.00308731	Down	Sodium/glucose cotransporter 4
LOC135090632	-1.21828	0.000500914	Down	Proton-coupled zinc antiporter SLC30A2
LOC135090681	-2.90297	0.0124177	Down	Potassium voltage-gated channel subfamily H member 6
LOC135090682	-2.25649	0.00460228	Down	Carcinoembryonic antigen-related cell adhesion molecule 1
LOC135090696	-1.66838	0.0129358	Down	Tubulin alpha chain
LOC135090705	-2.18891	4.00926e-05	Down	Solute carrier family 23 member 1
LOC135090715	-3.0209	1.82079e-15	Down	Major facilitator superfamily domain-containing protein 12
LOC135090718	-1.72485	0.00261926	Down	Carboxypeptidase M
LOC135090723	-2.96671	7.3281e-07	Down	MAM and LDL-receptor class A domain-containing protein 2 (Fragment) OS=Acropora millepora OX=45264 PE=1 SV=1
LOC135090724	-2.84481	0.00228289	Down	SET and MYND domain-containing protein 4
LOC135090725	-1.37326	0.00567282	Down	Doublesex- and mab-3-related transcription factor dmd-4
LOC135090744	-1.03969	0.00425539	Down	Nitric oxide synthase, salivary gland OS=Rhodnius prolixus OX=13249 PE=2 SV=1
LOC135090758	-1.7802	0.00213756	Down	WD repeat, SAM and U-box domain-containing protein 1
LOC135090791	-2.41071	6.35283e-05	Down	Glutamate receptor ionotropic, kainate glr-3
LOC135090842	-3.23494	1.04994e-13	Down	Chitin deacetylase 1
LOC135090854	-1.16117	0.000189314	Down	Serine/threonine-protein kinase VRK1
LOC135090864	-1.72184	7.82191e-05	Down	Renalase
LOC135090905	-2.83152	7.78983e-10	Down	Motile sperm domain-containing protein 1
LOC135090915	-3.25918	3.03237e-10	Down	Uncharacterized peptidase C1-like protein F26E4.3
LOC135090916	-2.35135	4.00614e-05	Down	Apolipoprotein D
LOC135090961	-1.62464	0.00977967	Down	Collagen alpha-1(II) chain
LOC135090976	-2.50157	8.56316e-08	Down	Patched domain-containing protein 3
LOC135090984	-2.56655	0.000544095	Down	Probable ATP-dependent RNA helicase DDX23
LOC135090988	-1.13658	0.00959057	Down	Protein Dok-7
LOC135090990	-3.21212	8.83633e-20	Down	von Willebrand factor A domain-containing protein 7
LOC135091016	-1.41521	0.000139743	Down	Protein phosphatase 1 regulatory subunit 12A
LOC135091048	-1.52136	0.00132159	Down	Ribosomal protein S6 kinase-related protein
LOC135091051	-1.11554	0.00271745	Down	Paramyosin, long form
LOC135091052	-1.39772	0.000746498	Down	RNA polymerase II elongation factor ELL
LOC135091056	-1.65745	0.000198208	Down	Dual specificity protein phosphatase 7
LOC135091130	-1.82215	4.24489e-05	Down	Venom allergen 3 OS=Solenopsis invicta OX=13686 PE=1 SV=2
LOC135091134	-1.26472	0.00486893	Down	Vesicular glutamate transporter 2
LOC135091210	-1.53587	0.00969251	Down	Ataxin-1
LOC135091218	-2.76586	0.00580625	Down	Anoctamin-4
LOC135091240	-1.09717	0.00177597	Down	Solute carrier organic anion transporter family member 4A1
LOC135091244	-2.36758	1.38032e-05	Down	Prostaglandin G/H synthase 2
LOC135091252	-2.82308	5.00848e-09	Down	Cytosolic phospholipase A2
LOC135091265	-1.81604	1.24731e-07	Down	Soluble guanylate cyclase 89Db
LOC135091266	-3.2369	0.000409044	Down	Tolloid-like protein 2
LOC135091267	-2.06529	0.00155311	Down	Insulin-like peptide receptor OS=Branchiostoma lanceolatum OX=7740 PE=2 SV=1
LOC135091268	-3.14162	2.71631e-09	Down	Sodium/hydrogen exchanger 1
LOC135091271	-1.76499	2.97549e-06	Down	UDP-sugar transporter UST74c
LOC135091286	-4.02082	0.0143512	Down	AP-1 complex subunit mu-1
LOC135091296	-1.17072	0.00659912	Down	Mitogen-activated protein kinase kinase kinase 15
LOC135091298	-1.53467	1.48352e-05	Down	Monoglyceride lipase
LOC135091320	-3.70706	1.35408e-06	Down	Dynein axonemal heavy chain 7
LOC135091322	-7.45291	4.05656e-11	Down	Y+L amino acid transporter 2
LOC135091337	-2.23128	1.82604e-07	Down	Motile sperm domain-containing protein 2
LOC135091338	-2.76509	1.2569e-07	Down	Choline/ethanolamine kinase
LOC135091341	-1.92182	0.00289564	Down	Importin subunit alpha-3
LOC135091343	-2.46938	9.88774e-09	Down	Cobalamin trafficking protein CblD
LOC135091351	-2.58898	0.000121429	Down	Chorion peroxidase
LOC135091352	-1.94082	0.00027292	Down	Patched domain-containing protein 3
LOC135091356	-1.72696	1.58039e-05	Down	Protein Star
LOC135091388	-2.86473	2.65002e-08	Down	Kinase D-interacting substrate of 220 kDa
LOC135091419	-2.69774	0.0075912	Down	Microfibril-associated glycoprotein 4
LOC135091439	-1.44313	0.00117134	Down	TWiK family of potassium channels protein 7
LOC135091445	-2.29942	6.53676e-06	Down	Insulin-like growth factor 1 receptor (Fragment)
LOC135091461	-2.76233	0.000513106	Down	Uronyl 2-sulfotransferase
LOC135091463	-2.32538	3.22079e-06	Down	Macrophage mannose receptor 1
LOC135091467	-1.7123	0.00491031	Down	Gamma-aminobutyric acid receptor subunit rho-3
LOC135091471	-1.92664	0.00869182	Down	Cationic amino acid transporter 4
LOC135091473	-2.69431	0.0114452	Down	Glutamate receptor 1
LOC135091476	-1.18162	0.00134452	Down	Solute carrier family 49 member 4 homolog
LOC135091480	-1.27841	0.00835257	Down	Phosphopentomutase
LOC135091490	-1.53813	0.0136099	Down	WD repeat-containing protein 86
LOC135091538	-1.61149	0.00030525	Down	Sulfotransferase 1A1
LOC135091556	-1.25097	0.00272268	Down	Metabotropic glutamate receptor 1
LOC135091600	-2.11193	1.05454e-05	Down	Alpha,alpha-trehalose-phosphate synthase [UDP-forming] A
LOC135091625	-3.54523	6.91204e-13	Down	Protein Skeletor, isoforms B/C
LOC135091647	-2.28614	5.03938e-07	Down	Protein spinster homolog 1
LOC135091658	-2.8312	4.2938e-12	Down	ADP-ribosylation factor-like protein 5B
LOC135091662	-2.63775	0.00323562	Down	Proline dehydrogenase 1, mitochondrial
LOC135091665	-1.83609	0.00111307	Down	Protein let-653
LOC135091674	-1.61033	0.000933138	Down	Protein brunelleschi
LOC135091688	-2.98649	8.66757e-07	Down	Putative methyltransferase-like protein 7A
LOC135091701	-2.08518	0.000560827	Down	Dynein axonemal heavy chain 7
LOC135091705	-1.24871	0.00958827	Down	Gamma-interferon-inducible lysosomal thiol reductase
LOC135091708	-1.46539	4.55849e-05	Down	Endonuclease 8-like 1
LOC135091781	-5.37559	0.000754146	Down	Transmembrane protease serine 3
LOC135091795	-1.83016	6.69989e-05	Down	FERM domain-containing protein 4B
LOC135091805	-1.39296	0.0126176	Down	Superoxide dismutase [Cu-Zn] OS=Halocynthia roretzi OX=7729 PE=1 SV=2
LOC135091843	-1.20302	0.00214738	Down	AKT-interacting protein
LOC135091858	-2.30597	0.0103196	Down	Protein daughter of sevenless
LOC135091861	-2.20675	3.23936e-06	Down	Low-density lipoprotein receptor
LOC135091866	-1.00362	0.00950173	Down	Beta-1,3-galactosyltransferase 2
LOC135091886	-1.49805	0.00120094	Down	Sodium-dependent nutrient amino acid transporter 1
LOC135091897	-1.50176	0.00147442	Down	Keratocan
LOC135091905	-2.86575	9.25836e-07	Down	Alpha-tocopherol transfer protein-like
LOC135091907	-2.00293	2.00947e-05	Down	Krueppel-like factor 3
LOC135091909	-1.08384	0.00807287	Down	Protein PRRC2A
LOC135091911	-2.54966	0.0121806	Down	Glutamate receptor ionotropic, delta-2
LOC135091954	-1.92845	0.000127766	Down	Transient receptor potential cation channel subfamily A member 1 homolog
LOC135092028	-2.65359	2.08432e-06	Down	Platelet glycoprotein Ib beta chain
LOC135092041	-1.67522	9.69827e-05	Down	Bcl-2-related ovarian killer protein
LOC135092054	-2.99912	4.37395e-07	Down	C-Maf-inducing protein
LOC135092061	-2.04139	0.00406236	Down	Lachesin
LOC135092062	-1.44882	0.00758392	Down	Uncharacterized protein R102.4
LOC135092063	-1.87232	0.000201931	Down	Vascular endothelial growth factor receptor 1
LOC135092071	-2.62006	4.82877e-10	Down	Dual specificity testis-specific protein kinase 2
LOC135092072	-2.9547	1.32997e-05	Down	RING finger and SPRY domain-containing protein 1
LOC135092074	-2.2585	0.000566157	Down	Haloacid dehalogenase-like hydrolase domain-containing 5
LOC135092089	-1.52506	3.07477e-06	Down	DnaJ-like protein 60
LOC135092090	-3.73276	0.000112055	Down	NAD kinase
LOC135092127	-1.75	6.22893e-06	Down	Serine/threonine-protein kinase OSR1
LOC135092133	-2.19959	1.01913e-06	Down	Solute carrier family 23 member 1
LOC135092167	-2.47583	0.00859913	Down	Ubiquitin-like protein 3
LOC135092178	-2.81173	7.23701e-10	Down	Ficolin-1
LOC135092179	-2.30249	0.000925346	Down	Ryncolin-1 OS=Cerberus rynchops OX=46267 PE=1 SV=1
LOC135092190	-1.11649	0.00399605	Down	Serine/threonine-protein kinase 24
LOC135092196	-2.18098	0.000132785	Down	Glycoprotein 3-alpha-L-fucosyltransferase A
LOC135092222	-1.45261	0.00220536	Down	Solute carrier family 49 member 4
LOC135092272	-2.63134	0.00188425	Down	Probable G-protein coupled receptor Mth-like 1
LOC135092275	-5.32992	2.54245e-14	Down	Probable G-protein coupled receptor Mth-like 1
LOC135092276	-1.1132	0.00312091	Down	Cullin-1
LOC135092298	-2.41586	1.81199e-11	Down	Diphosphoinositol polyphosphate phosphohydrolase 3-alpha
LOC135092316	-4.00945	9.92153e-06	Down	Ryncolin-1 OS=Cerberus rynchops OX=46267 PE=1 SV=1
LOC135092317	-3.49945	8.57929e-11	Down	Ryncolin-1 OS=Cerberus rynchops OX=46267 PE=1 SV=1
LOC135092333	-1.84905	1.84195e-06	Down	Beta-1,3-glucan-binding protein OS=Penaeus vannamei OX=6689 PE=1 SV=2
LOC135092386	-4.18015	6.48561e-07	Down	Ornithine decarboxylase
LOC135092398	-6.93555	1.9758e-73	Down	Venom phosphodiesterase OS=Macrovipera lebetina OX=8709 PE=1 SV=1
LOC135092416	-1.12559	0.00595235	Down	Isocitrate dehydrogenase [NAD] subunit gamma, mitochondrial (Fragment)
LOC135092424	-1.35108	0.00226111	Down	Paired mesoderm homeobox protein 2
LOC135092436	-3.08528	0.00732751	Down	Serine/threonine-protein kinase SIK2
LOC135092442	-1.03544	0.0138049	Down	Protein O-GlcNAcase
LOC135092459	-4.04228	3.45438e-19	Down	Neuronal acetylcholine receptor subunit alpha-5
LOC135092464	-1.08895	0.00398889	Down	Frizzled-8
LOC135092501	-1.21504	0.0100395	Down	Neurexin-4
LOC135092502	-2.24195	0.000301241	Down	ATP-binding cassette sub-family G member 1
LOC135092533	-1.47283	0.00323908	Down	Rab11 family-interacting protein 4A
LOC135092545	-4.12025	5.04621e-05	Down	Transcription factor hamlet
LOC135092614	-5.0222	0.0111416	Down	Lysosomal acid glucosylceramidase
LOC135092622	-4.47195	0.00804033	Down	Retrovirus-related Pol polyprotein from transposon opus
LOC135092642	-1.63698	0.000107426	Down	ETS homologous factor
LOC135092643	-1.5568	0.00486225	Down	AF4/FMR2 family member lilli
LOC135092646	-1.90969	0.00495293	Down	DNA repair protein complementing XP-C cells homolog
LOC135092675	-2.43977	7.89956e-07	Down	Acyl-CoA synthetase short-chain family member 3, mitochondrial
LOC135092682	-2.27077	7.13128e-06	Down	Glutamine synthetase OS=Panulirus argus OX=6737 PE=2 SV=1
LOC135092702	-3.38633	4.52543e-06	Down	Transcription factor hamlet
LOC135092707	-2.91457	4.12547e-10	Down	Cytochrome b5
LOC135092727	-1.60738	0.00265961	Down	Lysosomal acid glucosylceramidase
LOC135092736	-3.51837	0.00246614	Down	E3 ubiquitin-protein ligase TRIM9
LOC135092777	-1.60982	0.00141477	Down	Protein bicaudal C homolog 1
LOC135092800	-1.66587	0.0054748	Down	Serine/threonine-protein kinase LATS1
LOC135092809	-1.60863	0.00229178	Down	Feline leukemia virus subgroup C receptor-related protein 1
LOC135092854	-1.51333	0.00254557	Down	Endoglucanase
LOC135092899	-1.44441	0.000322903	Down	Peroxisomal acyl-coenzyme A oxidase 3
LOC135092900	-3.39137	1.52648e-06	Down	11-beta-hydroxysteroid dehydrogenase type 2
LOC135092922	-1.86338	0.00115926	Down	Ras-associated and pleckstrin homology domains-containing protein 1
LOC135092925	-1.50464	6.79957e-06	Down	Probable 4-coumarate--CoA ligase 3
LOC135092955	-2.00914	3.76408e-05	Down	TRAF-type zinc finger domain-containing protein 1
LOC135092994	-4.52748	2.44387e-09	Down	Chorion peroxidase
LOC135093003	-1.86314	0.000222065	Down	Superoxide dismutase [Cu-Zn] 4
LOC135093043	-4.36281	2.17689e-05	Down	Endocuticle structural glycoprotein SgAbd-2 OS=Schistocerca gregaria OX=7010 PE=1 SV=1
LOC135093051	-1.63117	0.00375564	Down	Beta-1,4-galactosyltransferase galt-1
LOC135093064	-4.75646	2.3074e-09	Down	Sialin
LOC135093078	-2.09994	2.21276e-05	Down	PHAF1 protein CG7083
LOC135093084	-1.6419	0.00931291	Down	Beta-1,4-glucuronyltransferase 1
LOC135093086	-1.30508	0.0121277	Down	Protein mothers against dpp
LOC135093090	-3.85652	7.02466e-05	Down	Cytochrome P450 4c3
LOC135093091	-2.72354	3.26154e-05	Down	Hexokinase type 2
LOC135093100	-1.88258	0.000189911	Down	Calpain-9
LOC135093140	-1.76326	0.00304361	Down	Dynein beta chain, ciliary OS=Tripneustes gratilla OX=7673 PE=1 SV=1
LOC135093148	-2.831	0.00333086	Down	NACHT and WD repeat domain-containing protein 2
LOC135093151	-1.0993	0.0014795	Down	Elongation of very long chain fatty acids protein AAEL008004
LOC135093158	-2.28641	1.68024e-05	Down	Alanine--glyoxylate aminotransferase
LOC135093174	-3.10207	0.00492919	Down	Ethanolamine-phosphate phospho-lyase
LOC135093191	-1.37221	0.00734344	Down	Rap guanine nucleotide exchange factor 1
LOC135093196	-3.36324	8.59709e-11	Down	Alkylglycerol monooxygenase
LOC135093199	-4.54662	2.63214e-06	Down	Retrovirus-related Pol polyprotein from transposon 412
LOC135093212	-1.61514	0.00123233	Down	Multiple epidermal growth factor-like domains protein 6
LOC135093221	-1.20847	0.00137788	Down	Alanine--glyoxylate aminotransferase
LOC135093234	-1.91421	4.10576e-05	Down	Breast cancer anti-estrogen resistance protein 3 homolog
LOC135093246	-1.35508	0.0012468	Down	Tyrosine-protein kinase CSK
LOC135093258	-2.72143	3.5432e-10	Down	Probable G-protein coupled receptor Mth-like 1
LOC135093281	-2.87863	1.0192e-13	Down	Spondin-2
LOC135093296	-4.2738	0.0131003	Down	Glutamate-gated chloride channel alpha
LOC135093300	-2.4305	9.09487e-05	Down	Synaptic vesicle glycoprotein 2B
LOC135093304	-3.09011	2.73216e-10	Down	Low-density lipoprotein receptor-related protein 11
LOC135093321	-1.80699	0.000103911	Down	Organic cation/carnitine transporter 2
LOC135093325	-1.37536	0.00210778	Down	Tolloid-like protein 1
LOC135093337	-1.66881	0.00958433	Down	Calcium-activated chloride channel regulator 1
LOC135093339	-1.28572	0.0101572	Down	Membrane-bound transcription factor site-2 protease
LOC135093341	-2.2453	2.18829e-08	Down	Bone morphogenetic protein 2 (Fragment)
LOC135093363	-4.52722	5.93096e-05	Down	Monocarboxylate transporter 13
LOC135093365	-3.85158	0.0116462	Down	Monocarboxylate transporter 9
LOC135093394	-1.82729	1.08425e-06	Down	Heparan-alpha-glucosaminide N-acetyltransferase
LOC135093395	-1.19063	0.000886492	Down	Heat shock protein 26
LOC135093421	-2.49494	0.00317966	Down	Plasma membrane calcium-transporting ATPase 4
LOC135093428	-2.52218	0.000387628	Down	Zinc finger protein 40
LOC135093471	-1.78512	0.00041052	Down	Short-chain dehydrogenase/reductase family 16C member 6
LOC135093505	-1.86868	2.07282e-05	Down	Adiponectin receptor protein
LOC135093508	-2.80299	5.65419e-07	Down	Monocarboxylate transporter 14
LOC135093529	-1.71969	0.00683522	Down	Neuronal pentraxin-1
LOC135093533	-2.07769	9.18724e-08	Down	Transmembrane protein 184B
LOC135093546	-2.82278	1.63792e-11	Down	Y+L amino acid transporter 2
LOC135093547	-4.17385	2.16416e-09	Down	Zinc finger FYVE domain-containing protein 21
LOC135093559	-1.33405	0.000577534	Down	Serine/threonine-protein kinase Nek7
LOC135093578	-3.6367	7.96831e-06	Down	Solute carrier family 49 member 4
LOC135093589	-2.01958	5.3089e-05	Down	Monocarboxylate transporter 5
LOC135093598	-2.24107	1.55789e-09	Down	Xenotropic and polytropic retrovirus receptor 1
LOC135093612	-1.50605	0.0114485	Down	Spastin
LOC135093621	-2.97064	4.79166e-12	Down	Cuticlin-3
LOC135093640	-2.33507	3.45206e-05	Down	Uncharacterized protein B0416.5
LOC135093690	-4.21142	1.17048e-37	Down	Proton-coupled folate transporter
LOC135093716	-2.00591	1.31175e-06	Down	Lutropin-choriogonadotropic hormone receptor
LOC135093732	-2.46684	1.18989e-10	Down	Serine/threonine-protein kinase 17A
LOC135093733	-2.37276	1.96714e-06	Down	Serine/threonine-protein kinase 17A
LOC135093735	-1.48074	0.0118655	Down	E3 ubiquitin-protein ligase Siah1
LOC135093750	-1.96109	0.00179939	Down	Nuclear hormone receptor E75
LOC135093752	-5.66398	6.55406e-53	Down	Alkaline phosphatase, tissue-nonspecific isozyme
LOC135093756	-4.43422	7.18412e-32	Down	NPC intracellular cholesterol transporter 1 homolog 1b
LOC135093773	-5.94233	0.000796805	Down	Ichor
LOC135093837	-1.96548	0.00134763	Down	1-aminocyclopropane-1-carboxylate oxidase
LOC135093873	-2.03422	5.672e-08	Down	Glutamine--fructose-6-phosphate aminotransferase [isomerizing] 1
LOC135093882	-2.17457	0.00164288	Down	Sodium-dependent transporter bedraggled
LOC135093892	-2.69255	0.00419841	Down	Kelch-like protein 17
LOC135093926	-1.85504	1.60938e-06	Down	Rhophilin-2
LOC135093965	-3.29477	0.00233861	Down	Glutamate receptor ionotropic, kainate 4
LOC135093975	-2.70125	0.00282033	Down	RNA-binding protein Musashi homolog Rbp6
LOC135093976	-2.11682	0.000426698	Down	Armadillo repeat-containing protein 2
LOC135093990	-1.42646	0.000857734	Down	Succinate dehydrogenase [ubiquinone] iron-sulfur subunit, mitochondrial
LOC135093993	-3.98477	3.3985e-11	Down	Pro-resilin
LOC135094006	-1.44708	0.00803946	Down	Protein-methionine sulfoxide oxidase mical3a
LOC135094022	-4.12438	1.07698e-06	Down	Cuticle protein
LOC135094042	-2.17525	0.00267748	Down	Oxysterol-binding protein 1
LOC135094048	-1.92316	0.0140343	Down	Equilibrative nucleoside transporter 2
LOC135094100	-2.81436	3.83102e-07	Down	Terminal nucleotidyltransferase 5C
LOC135094120	-1.94045	0.00575079	Down	Rhotekin
LOC135094144	-2.02521	4.57966e-06	Down	Chitooligosaccharidolytic beta-N-acetylglucosaminidase OS=Ostrinia furnacalis OX=93504 PE=1 SV=1
LOC135094167	-1.73271	0.000253775	Down	Succinate dehydrogenase [ubiquinone] flavoprotein subunit, mitochondrial
LOC135094198	-3.31506	3.24837e-11	Down	Pancreatic lipase-related protein 2
LOC135094210	-3.00988	2.25749e-14	Down	Na(+)/citrate cotransporter
LOC135094216	-1.67857	0.00446028	Down	Serine/threonine-protein kinase WNK3
LOC135094229	-2.89517	0.00558701	Down	U-scoloptoxin(01)-Cw1a OS=Cormocephalus westwoodi OX=1096223 PE=3 SV=1
LOC135094241	-1.25312	0.00243019	Down	Ubiquinol-cytochrome-c reductase complex assembly factor 1
LOC135094257	-6.3665	1.7387e-36	Down	Metabotropic glutamate receptor 2
LOC135094258	-2.39848	0.000147627	Down	Platelet-activating factor acetylhydrolase
LOC135094263	-2.15808	2.10789e-06	Down	ABC transporter G family member 20
LOC135094289	-2.98659	1.34851e-13	Down	Protein ecdysoneless homolog
LOC135094353	-2.89629	2.85103e-07	Down	Nocturnin
LOC135094366	-8.39366	9.29568e-12	Down	Trypsin-1 OS=Astacus astacus OX=6715 PE=1 SV=1
LOC135094382	-1.84136	1.27748e-09	Down	Solute carrier family 35 member F6
LOC135094386	-4.74754	2.75517e-06	Down	Dendritic arbor reduction protein 1
LOC135094410	-2.74847	1.04345e-05	Down	Thymidine phosphorylase
LOC135094423	-4.7545	0.00441614	Down	Ribosomal protein S6 kinase alpha-5
LOC135094424	-5.93969	0.000417903	Down	Ribosomal protein S6 kinase alpha-5
LOC135094425	-4.57297	0.00555412	Down	Ribosomal protein S6 kinase alpha-5
LOC135094429	-3.36095	0.0125604	Down	Ribosomal protein S6 kinase alpha-5
LOC135094457	-1.55606	0.00219115	Down	Endoglucanase
LOC135094488	-1.93345	2.98408e-05	Down	Na(+)/citrate cotransporter
LOC135094529	-1.19729	0.00229899	Down	Lysine-specific demethylase 6A
LOC135094533	-1.629	0.00874454	Down	Protein decapentaplegic
LOC135094550	-5.88404	5.20322e-11	Down	Patched domain-containing protein 3
LOC135094556	-1.80924	2.95049e-05	Down	Protein kinase C, brain isozyme
LOC135094574	-1.28172	0.00398363	Down	Proton-coupled amino acid transporter 2
LOC135094582	-3.0817	2.35827e-09	Down	Facilitated trehalose transporter Tret1
LOC135094612	-1.97969	1.13463e-06	Down	TRPL translocation defect protein 14
LOC135094615	-1.93513	4.43418e-06	Down	Hydroxyacid-oxoacid transhydrogenase, mitochondrial
LOC135094621	-1.27276	0.0085897	Down	von Willebrand factor A domain-containing protein 5A
LOC135094641	-1.22238	0.00307556	Down	Protein spire
LOC135094647	-2.98837	5.88052e-20	Down	Very long-chain specific acyl-CoA dehydrogenase, mitochondrial
LOC135094674	-2.38306	1.27295e-10	Down	Ribosomal protein S6 kinase alpha-2
LOC135094687	-2.80537	1.88651e-09	Down	Glutamate--cysteine ligase catalytic subunit
LOC135094691	-3.11005	0.000112221	Down	Sorting nexin-18
LOC135094698	-2.47254	0.00793035	Down	C-terminal-binding protein
LOC135094708	-2.85037	6.94862e-07	Down	Heparan sulfate 2-O-sulfotransferase hst-2
LOC135094716	-1.83936	0.000246394	Down	TWiK family of potassium channels protein 18
LOC135094739	-1.65899	0.0124985	Down	SREBP regulating gene protein
LOC135094741	-4.82126	2.67202e-06	Down	UDP-N-acetylhexosamine pyrophosphorylase
LOC135094758	-5.03025	0.00129493	Down	Glutamate receptor 1
LOC135094760	-4.06649	1.316e-24	Down	Proton-coupled amino acid transporter 2
LOC135094772	-2.61695	3.89805e-11	Down	Zinc finger protein GLIS3
LOC135094790	-1.15844	0.012219	Down	Krueppel-like factor 13
LOC135094791	-2.71876	1.72415e-11	Down	Diphosphoinositol polyphosphate phosphohydrolase 2
LOC135094810	-2.98559	5.49804e-06	Down	CD109 antigen
LOC135094812	-3.71765	2.43628e-07	Down	Adult-specific rigid cuticular protein 12.6 OS=Araneus diadematus OX=45920 PE=1 SV=1
LOC135094826	-1.26614	0.0141718	Down	Phospholipid-transporting ATPase ABCA1
LOC135094827	-1.33436	0.000139369	Down	Cell division cycle protein 27 homolog
LOC135094830	-1.527	0.000311729	Down	Myosin light chain kinase, smooth muscle
LOC135094864	-1.0575	0.00204731	Down	Tumor suppressor candidate 2
LOC135094921	-3.05359	5.81812e-09	Down	G-protein coupled receptor Mth2
LOC135094932	-5.75972	0.000898644	Down	Cuticle protein 19 OS=Locusta migratoria OX=7004 PE=1 SV=1
LOC135094942	-1.18277	0.00761535	Down	AFG3-like protein 2
LOC135094943	-1.20884	0.00645904	Down	Solute carrier family 12 member 6
LOC135094952	-1.97229	4.9184e-06	Down	LHFPL tetraspan subfamily member 4 protein
LOC135094974	-1.11175	0.00783655	Down	Death-associated protein kinase related
LOC135094993	-2.33715	4.50543e-06	Down	Protein Skeletor, isoforms B/C
LOC135095001	-1.08033	0.0123047	Down	Ankyrin repeat domain-containing protein 16
LOC135095026	-2.21978	0.00232842	Down	Syndecan
LOC135095027	-1.20454	0.00631078	Down	Protein LMBR1L
LOC135095033	-1.03747	0.000605702	Down	Serine/threonine-protein phosphatase PP1-alpha catalytic subunit
LOC135095039	-1.90663	0.0132237	Down	Sodium/hydrogen exchanger 2
LOC135095041	-5.01691	0.0141849	Down	Glucose dehydrogenase [FAD, quinone]
LOC135095069	-1.52571	0.0034435	Down	WD repeat domain phosphoinositide-interacting protein 2
LOC135095095	-2.54378	8.83322e-08	Down	Circadian locomoter output cycles protein kaput
LOC135095098	-3.12443	2.99125e-09	Down	Potassium channel subfamily K member 5
LOC135095101	-2.59963	7.15529e-07	Down	Cuticle protein 6 OS=Blaberus craniifer OX=6982 PE=1 SV=1
LOC135095143	-2.20887	4.73723e-05	Down	Patatin-like phospholipase domain-containing protein 2
LOC135095176	-1.48511	0.00137926	Down	Larval cuticle protein 16/17
LOC135095203	-6.15313	0.000227005	Down	Angiopoietin-4
LOC135095372	-1.86197	0.000179846	Down	Serine/threonine-protein kinase NIM1
LOC135095378	-3.17216	0.000464467	Down	Lysosome membrane protein 2
LOC135095448	-2.00272	0.00553568	Down	Glycine receptor subunit beta
LOC135095478	-1.18675	0.00962348	Down	Phosphatase and actin regulator 2
LOC135095515	-6.55401	5.15274e-27	Down	Open rectifier potassium channel protein 1
LOC135095530	-6.08401	0.000227468	Down	Probable RNA-directed DNA polymerase from transposon BS
LOC135095543	-2.18615	0.00176805	Down	Pleckstrin homology domain-containing family G member 1
LOC135095550	-2.40218	6.40343e-08	Down	NAD(P)H pyrophosphatase NUDT13, mitochondrial
LOC135095560	-3.15389	0.00141264	Down	Alkaline phosphatase, tissue-nonspecific isozyme
LOC135095561	-2.4234	0.000356372	Down	Alkaline ceramidase
LOC135095588	-2.08811	0.00811734	Down	Mitochondrial ornithine transporter 1
LOC135095590	-1.60247	2.00112e-05	Down	Proton-coupled amino acid transporter-like protein pathetic
LOC135095595	-2.41066	0.000346673	Down	Probable tubulin polyglutamylase TTLL2
LOC135095639	-1.68855	0.00441944	Down	Plexin domain-containing protein 1
LOC135095669	-1.74014	0.0100912	Down	WD repeat-containing protein 26
LOC135095686	-2.11005	9.50215e-05	Down	Nose resistant to fluoxetine protein 6
LOC135095716	-2.30579	7.52724e-07	Down	Serine/threonine-protein kinase H1
LOC135095720	-1.53666	0.000171181	Down	Putative inorganic phosphate cotransporter
LOC135095746	-6.28873	0.000193484	Down	Glycoprotein-N-acetylgalactosamine 3-beta-galactosyltransferase 1
LOC135095755	-1.98609	0.00485922	Down	Kelch-like protein 26
LOC135095756	-2.67246	0.00452656	Down	Folliculin-interacting protein 2
LOC135095758	-1.98517	0.00384544	Down	Folliculin-interacting protein 1
LOC135095780	-3.49956	4.51946e-05	Down	Nose resistant to fluoxetine protein 6
LOC135095781	-1.73231	0.00371607	Down	Astacin OS=Astacus astacus OX=6715 PE=1 SV=2
LOC135095795	-3.21874	0.00115033	Down	Peroxidasin
LOC135095796	-1.73099	0.00832925	Down	Ras association domain-containing protein 10
LOC135095809	-3.85988	2.90903e-08	Down	Glucose-6-phosphate exchanger SLC37A4
LOC135095829	-2.63711	2.6376e-10	Down	Nose resistant to fluoxetine protein 6
LOC135095830	-5.75959	5.06503e-48	Down	Spondin-2
LOC135095837	-2.31336	2.0621e-05	Down	PAS domain-containing protein cky-1
LOC135095841	-1.62888	0.00708241	Down	Phospholipid-transporting ATPase ID
LOC135095866	-1.77975	0.000286364	Down	Serine/threonine-protein kinase SBK1
LOC135095878	-2.23603	0.000818419	Down	Sodium-dependent phosphate transport protein 2B
LOC135095888	-1.83983	0.00309661	Down	Serine/threonine-protein kinase meng-po
LOC135095913	-4.15725	4.53314e-08	Down	A disintegrin and metalloproteinase with thrombospondin motifs 9
LOC135095917	-1.75671	0.00232805	Down	Probable ribonuclease ZC3H12C
LOC135095976	-2.98518	0.000862867	Down	Protein embryonic gonad
LOC135095983	-2.25755	0.00955455	Down	Testis-expressed protein 2
LOC135095990	-2.96652	0.00195932	Down	WSC domain-containing protein 2
LOC135096026	-1.93923	0.00669269	Down	Tetraspanin-33
LOC135096057	-1.38754	0.0139987	Down	Calcium-activated chloride channel regulator 1
LOC135096058	-1.82417	0.0128662	Down	LisH domain-containing protein ARMC9
LOC135096115	-4.43241	1.38507e-14	Down	Neurotrophin 1
LOC135096147	-3.02486	0.00363667	Down	Proton channel OtopLc
LOC135096156	-1.53119	0.00453178	Down	Phosphatidylinositol transfer protein alpha isoform
LOC135096166	-1.95706	0.0013252	Down	Cholesterol 7-desaturase nvd
LOC135096173	-1.59162	0.0116681	Down	Glia maturation factor beta
LOC135096174	-1.77071	0.00282133	Down	Pyridine nucleotide-disulfide oxidoreductase domain-containing protein 2
LOC135096198	-2.54844	6.79038e-10	Down	Fibroblast growth factor 1
LOC135096199	-1.45233	0.00492105	Down	Multiple epidermal growth factor-like domains protein 8
LOC135096202	-5.44335	3.25231e-11	Down	E3 ubiquitin-protein ligase SH3RF1
LOC135096239	-1.4251	0.00690335	Down	Integral membrane protein GPR155
LOC135096264	-1.82662	0.000467711	Down	Transcription factor Jun
LOC135096287	-2.38882	1.04777e-06	Down	Dual specificity protein phosphatase 10
LOC135096309	-1.71381	3.46674e-05	Down	Monocarboxylate transporter 14
LOC135096316	-2.6981	6.56597e-06	Down	Glycerophosphocholine phosphodiesterase GPCPD1
LOC135096321	-4.2725	8.69653e-05	Down	Glycerophosphocholine phosphodiesterase GPCPD1
LOC135096358	-2.31756	1.21206e-05	Down	mRNA decay activator protein ZFP36L1
LOC135096377	-1.30913	0.00228307	Down	Protein extra-macrochaetae
LOC135096383	-1.43255	0.00279569	Down	Serine/threonine-protein kinase 32B
LOC135096424	-2.24591	0.00188475	Down	Rhodopsin, G0-coupled
LOC135096432	-1.62577	0.00994759	Down	Methyltransferase-like protein 27
LOC135096500	-1.85753	0.000175568	Down	Lysoplasmalogenase-like protein TMEM86A
LOC135096589	-2.45444	0.000229595	Down	Alpha-aminoadipic semialdehyde synthase, mitochondrial
LOC135096608	-1.83699	0.0032895	Down	Neurotrypsin
LOC135096617	-3.95476	6.41082e-06	Down	C-type lectin lectoxin-Lio3 OS=Erythrolamprus poecilogyrus OX=338838 PE=2 SV=1
LOC135096618	-3.19793	3.44154e-05	Down	CUB and sushi domain-containing protein 1
LOC135096663	-3.05951	3.90602e-07	Down	WD repeat and SOCS box-containing protein 1
LOC135096765	-3.24807	3.35998e-05	Down	Cuticle protein 6 OS=Blaberus craniifer OX=6982 PE=1 SV=1
LOC135096775	-1.21974	0.00225309	Down	Protein Daple
LOC135096987	-5.14627	0.00420071	Down	RB1-inducible coiled-coil protein 1
LOC135097346	-1.59796	0.00294016	Down	Obscurin
LOC135097353	-2.00488	0.000505278	Down	Disheveled-associated activator of morphogenesis 2
LOC135097355	-2.73163	1.02404e-11	Down	Solute carrier family 23 member 2
LOC135097359	-2.09281	0.0005933	Down	Putative transcription factor SOX-14
LOC135097575	-1.05366	0.0117135	Down	Grainyhead-like protein 1 homolog
LOC135097598	-5.46559	2.14824e-07	Down	Cuticle protein AM/CP1114 OS=Cancer pagurus OX=6755 PE=1 SV=1
LOC135097753	-3.29482	0.000541466	Down	Cystinosin
LOC135097763	-1.32117	0.00425226	Down	Protein Gawky
LOC135098005	-1.15629	0.0136188	Down	Transcription factor Sox-14
LOC135098040	-1.82281	0.000472581	Down	Apolipoprotein D
LOC135098218	-3.02775	2.17928e-11	Down	Sodium-coupled monocarboxylate transporter 1
LOC135098243	-1.3168	0.00385845	Down	Cytochrome P450 3A11
LOC135098321	-3.64221	5.70644e-05	Down	Neuromedin-U receptor 1
LOC135098631	-5.93309	1.469e-15	Down	Cuticle protein AMP1A OS=Homarus americanus OX=6706 PE=1 SV=1
LOC135098752	-4.86336	0.000191382	Down	DnaJ homolog subfamily C member 2
LOC135098769	-2.02971	0.000487767	Down	Tyrosine-protein phosphatase non-receptor type 7
LOC135098787	-1.38495	0.0093382	Down	Mitochondrial-processing peptidase subunit beta
LOC135098861	-2.02785	0.00404803	Down	Glutamate receptor-interacting protein 1
LOC135098931	-1.35978	0.0058301	Down	Polypeptide N-acetylgalactosaminyltransferase 14
LOC135098940	-3.64831	3.025e-09	Down	Trans-1,2-dihydrobenzene-1,2-diol dehydrogenase
LOC135099015	-2.3954	5.52533e-06	Down	Inositol oxygenase
LOC135099033	-5.38144	7.30993e-35	Down	Kelch-like protein 1
LOC135099129	-1.416	0.000132244	Down	Peroxisomal multifunctional enzyme type 2
LOC135099381	-2.9391	4.53999e-07	Down	Compound eye opsin BCRH2 OS=Hemigrapsus sanguineus OX=40176 PE=2 SV=1
LOC135099597	-1.47323	0.00469056	Down	Troponin C, isoform 2A OS=Homarus americanus OX=6706 PE=1 SV=1
LOC135099608	-1.26975	0.00411621	Down	Src kinase-associated phosphoprotein 1
LOC135099688	-2.27533	2.34901e-11	Down	[Pyruvate dehydrogenase (acetyl-transferring)] kinase, mitochondrial
LOC135099695	-1.0472	0.00497419	Down	Dihydroorotate dehydrogenase (quinone), mitochondrial
LOC135099743	-1.22143	0.000205617	Down	Trehalase OS=Apis mellifera OX=7460 PE=1 SV=1
LOC135099768	-1.11161	0.0116438	Down	Sodium-driven chloride bicarbonate exchanger
LOC135099770	-1.101	0.0103644	Down	Glycerol-3-phosphate dehydrogenase, mitochondrial
LOC135099798	-2.50298	1.62837e-08	Down	Sodium/calcium exchanger 1
LOC135099813	-4.92374	3.55293e-32	Down	Lipase lipl-1
LOC135099815	-1.42745	0.000135637	Down	Ionotropic receptor 25a
LOC135099822	-2.07485	1.7261e-07	Down	Carbohydrate sulfotransferase 11
LOC135099825	-2.77806	7.93884e-13	Down	Cytochrome P450 3A41
LOC135099826	-1.70437	5.28629e-05	Down	Cytochrome P450 9e2
LOC135099841	-1.49212	6.32074e-06	Down	BCL2/adenovirus E1B 19 kDa protein-interacting protein 3
LOC135099870	-2.12138	0.00592538	Down	V-type proton ATPase 116 kDa subunit a 1
LOC135099882	-2.74238	0.00100939	Down	F-box/WD repeat-containing protein 11
LOC135099906	-1.04609	0.00743555	Down	PDZ and LIM domain protein Zasp
LOC135099915	-1.14967	0.00208809	Down	B-cell lymphoma/leukemia 11B
LOC135099926	-2.9577	1.14921e-14	Down	Monocarboxylate transporter 12
LOC135099974	-3.23671	1.82623e-16	Down	Phospholipid-transporting ATPase IF
LOC135099976	-1.48367	0.00192269	Down	Golgi-associated plant pathogenesis-related protein 1
LOC135100016	-2.99628	1.04255e-11	Down	Serine/threonine-protein kinase unc-51
LOC135100023	-3.6701	1.44557e-20	Down	Transmembrane protein 205
LOC135100024	-2.99363	0.00108024	Down	Synaptotagmin-17
LOC135100030	-1.5241	0.000133231	Down	Protein unc-13 homolog 4B
LOC135100064	-1.84477	0.00154543	Down	Phosphofurin acidic cluster sorting protein 1
LOC135100070	-2.00185	5.50095e-05	Down	A disintegrin and metalloproteinase with thrombospondin motifs adt-2
LOC135100085	-2.28362	1.53312e-07	Down	Cytochrome P450 3A41
LOC135100088	-3.31944	8.15916e-07	Down	Tektin-4
LOC135100093	-5.11086	8.88469e-13	Down	Probable iron/ascorbate oxidoreductase DDB_G0283291
LOC135100108	-5.31262	7.23516e-07	Down	Pro-resilin
LOC135100109	-3.09993	5.20149e-15	Down	CD151 antigen
LOC135100140	-5.03102	0.0013249	Down	Retrovirus-related Pol polyprotein from transposon 412
LOC135100144	-1.69857	0.00894833	Down	von Willebrand factor A domain-containing protein 8
LOC135100200	-5.10475	0.0114521	Down	Pro-resilin
LOC135100273	-2.96747	3.14024e-18	Down	Chitin deacetylase 8
LOC135100312	-6.01785	8.32036e-05	Down	Pro-resilin
LOC135100313	-1.29844	0.00133827	Down	Selenoprotein W
LOC135100329	-2.48154	0.000350577	Down	Helix-loop-helix protein delilah
LOC135100343	-2.52706	0.01077	Down	Probable glutamate receptor OS=Lithobates berlandieri OX=30360 PE=1 SV=1
LOC135100423	-1.79556	3.15532e-05	Down	Breast carcinoma-amplified sequence 3 homolog
LOC135100452	-1.5259	0.00672129	Down	Xaa-Pro aminopeptidase 1
LOC135100470	-1.52786	0.000107006	Down	Cryptochrome DASH
LOC135100471	-1.7428	0.000255982	Down	Major facilitator superfamily domain-containing protein 8
LOC135100483	-2.16464	0.00121201	Down	Protein rolling stone
LOC135100522	-2.39975	2.52098e-08	Down	Carboxyl-terminal PDZ ligand of neuronal nitric oxide synthase protein
LOC135100550	-2.63434	2.182e-14	Down	Phospholipid-transporting ATPase ABCA3
LOC135100551	-3.23419	4.01307e-11	Down	Phospholipid-transporting ATPase ABCA3
LOC135100557	-2.48937	0.00019761	Down	Dual oxidase
LOC135100573	-1.86513	5.34333e-05	Down	Protein DENND6A
LOC135100574	-1.18993	0.00465868	Down	E3 ubiquitin-protein transferase MAEA
LOC135100601	-4.79048	1.02262e-05	Down	Glutamate receptor ionotropic, delta-1
LOC135100608	-1.77926	0.000383152	Down	Filamin-C
LOC135100654	-2.59138	1.69826e-11	Down	Helix-loop-helix protein delilah
LOC135100657	-1.5101	0.00124319	Down	Cilia- and flagella-associated protein 44
LOC135100659	-3.06764	0.000735886	Down	Helix-loop-helix protein delilah
LOC135100660	-1.43864	0.000177061	Down	Run domain Beclin-1-interacting and cysteine-rich domain-containing protein
LOC135100662	-3.0392	8.07425e-10	Down	Dual oxidase maturation factor 1
LOC135100666	-2.38701	0.00102984	Down	Organic cation transporter protein
LOC135100667	-3.05753	4.53378e-18	Down	Cholesterol transporter ABCA5
LOC135100668	-1.75875	0.000928776	Down	NT-3 growth factor receptor
LOC135100687	-2.93358	5.94103e-06	Down	Furin-like protease 2
LOC135100689	-1.70941	3.91485e-05	Down	Furin-like protease 2
LOC135100691	-1.19543	0.00178728	Down	Serine/threonine-protein phosphatase 2A regulatory subunit B'' subunit alpha
LOC135100698	-3.06139	8.53774e-12	Down	L-2-hydroxyglutarate dehydrogenase, mitochondrial
LOC135100711	-3.17156	0.0035265	Down	Neuropeptide CCHamide-1 receptor
LOC135100742	-3.65988	8.0243e-25	Down	Nose resistant to fluoxetine protein 6
LOC135100743	-2.51547	0.000995046	Down	Nose resistant to fluoxetine protein 6
LOC135100745	-1.55092	0.000107884	Down	Breakpoint cluster region protein
LOC135100746	-1.91294	0.000357415	Down	Protein fem-1 homolog A
LOC135100757	-1.73016	0.000184188	Down	Kinesin-like protein KIF13A
LOC135100766	-1.44882	1.73979e-05	Down	Transcriptional coactivator YAP1
LOC135100773	-1.86089	5.09329e-08	Down	Cyclic AMP-responsive element-binding protein 1
LOC135100787	-3.80639	1.21233e-10	Down	Major facilitator superfamily domain-containing protein 8
LOC135100788	-1.08502	0.0064473	Down	Sulfhydryl oxidase 2
LOC135100790	-3.70444	1.39313e-09	Down	Glucose dehydrogenase [FAD, quinone]
LOC135100800	-1.8996	1.97568e-06	Down	Structure-specific endonuclease subunit slx1
LOC135100801	-2.10594	0.000201678	Down	Proton-coupled folate transporter
LOC135100804	-3.17901	4.33053e-05	Down	Organic cation transporter protein
LOC135100838	-1.39777	0.00321146	Down	Ras-related protein Rab-9A
LOC135100845	-1.35936	0.00985834	Down	E3 ubiquitin-protein ligase UBR2
LOC135100848	-1.53396	0.000348251	Down	GTPase-activating protein skywalker
LOC135100879	-1.17861	0.0016748	Down	Crustacean calcium-binding protein 23 OS=Faxonius limosus OX=28379 PE=1 SV=1
LOC135100880	-2.82473	2.08672e-09	Down	Protein inscuteable homolog
LOC135100881	-1.87625	0.000637997	Down	Protein inscuteable homolog
LOC135100893	-2.64802	0.00180491	Down	ERC protein 2
LOC135100902	-2.55408	3.2172e-07	Down	Facilitated trehalose transporter Tret1
LOC135101045	-2.37035	8.50534e-05	Down	Trypsin-3 (Fragment) OS=Salmo salar OX=8030 PE=1 SV=1
LOC135101051	-1.41302	0.00188522	Down	Putative carbonic anhydrase 5
LOC135101072	-1.25665	0.00717653	Down	Adhesion G-protein coupled receptor G6
LOC135101160	-1.00305	0.00255196	Down	Hexokinase type 2
LOC135101185	-2.71896	0.000696697	Down	Serine proteinase stubble
LOC135101196	-1.4075	0.0034458	Down	Organic cation transporter protein
LOC135101203	-3.81058	9.94782e-07	Down	Cytochrome P450 2L1
LOC135101204	-1.42233	0.00476061	Down	Cytochrome P450 2L1
LOC135101234	-1.02791	0.013125	Down	Tyrosine-protein kinase BTK
LOC135101252	-1.60345	0.00284364	Down	Sodium/nucleoside cotransporter 2
LOC135101254	-1.81028	8.98293e-05	Down	Sodium/nucleoside cotransporter 2
LOC135101255	-3.07957	3.61801e-06	Down	Glucose-6-phosphatase catalytic subunit 1
LOC135101263	-1.54149	0.00118286	Down	EF-hand and coiled-coil domain-containing protein 1
LOC135101331	-1.81478	5.63431e-07	Down	Calcium-binding mitochondrial carrier protein SCaMC-2-B
LOC135101337	-4.34884	0.00160889	Down	Dynein axonemal heavy chain 5
LOC135101351	-1.26928	6.09418e-05	Down	Protein phosphatase Slingshot
LOC135101357	-2.42287	0.012822	Down	Putative transcription factor SOX-14
LOC135101358	-2.00385	2.65137e-09	Down	Myosin-M heavy chain
LOC135101363	-3.63848	2.14259e-15	Down	Protein henna
LOC135101381	-1.79534	0.000275153	Down	cAMP-dependent protein kinase catalytic subunit 3
LOC135101390	-1.87263	0.00166252	Down	Soluble guanylate cyclase 88E
LOC135101434	-1.22361	0.00620606	Down	Sodium/glucose cotransporter 4
LOC135101471	-1.1632	0.0057185	Down	Epidermal growth factor receptor kinase substrate 8
LOC135101514	-3.09494	2.05789e-15	Down	C-type lectin 37Da
LOC135101538	-3.42623	1.33136e-08	Down	Solute carrier family 22 member 6
LOC135101556	-2.02694	7.3014e-05	Down	Serine/threonine-protein kinase MAK
LOC135101559	-1.81101	1.72942e-05	Down	Protein Fe65 homolog
LOC135101592	-4.88657	0.00206486	Down	Pro-resilin
LOC135101596	-1.42549	8.7285e-05	Down	Putative transcription factor SOX-14
LOC135101602	-2.55204	0.000162842	Down	Protein lethal(2)essential for life
LOC135101608	-1.19093	0.00127688	Down	GRAM domain-containing protein 2A
LOC135101614	-1.98141	2.84314e-08	Down	Ral guanine nucleotide dissociation stimulator-like 1
LOC135101624	-2.16965	2.97736e-09	Down	Sodium-dependent nutrient amino acid transporter 1
LOC135101633	-2.42229	1.9034e-09	Down	Transient receptor potential channel pyrexia
LOC135101647	-1.34136	0.00723554	Down	Serine/threonine-protein phosphatase with EF-hands pef-1
LOC135101648	-2.89596	0.000134076	Down	Multiple C2 and transmembrane domain-containing protein
LOC135101649	-2.18861	4.46384e-07	Down	Lysophosphatidylserine lipase ABHD12
LOC135101654	-3.56615	8.97975e-18	Down	Hexokinase type 2
LOC135101658	-2.22232	0.000102305	Down	Calcium-dependent secretion activator
LOC135101793	-1.16075	0.00284937	Down	Epidermal retinol dehydrogenase 2
LOC135101879	-2.7603	2.44366e-05	Down	Adenylate cyclase type 2
LOC135101900	-3.75432	2.52211e-17	Down	Cystatin OS=Cryptophis nigrescens OX=292442 PE=1 SV=1
LOC135101932	-1.749	0.00010952	Down	AMP deaminase 2
LOC135101944	-1.82555	0.000410586	Down	Ras and Rab interactor 2
LOC135101952	-1.34594	0.00260597	Down	Angiotensin-converting enzyme
LOC135101967	-1.39154	0.00594849	Down	Fat-like cadherin-related tumor suppressor homolog
LOC135101981	-1.99081	0.00647008	Down	Glycine receptor subunit alpha-2
LOC135102011	-1.39436	0.000791594	Down	Glutamate receptor ionotropic, delta-2
LOC135102028	-1.46268	0.00939807	Down	Retinol dehydrogenase 12
LOC135102054	-3.60565	9.28412e-12	Down	Ethanolamine-phosphate phospho-lyase
LOC135102059	-1.26138	0.000140944	Down	SIN3-HDAC complex-associated factor
LOC135102075	-2.11796	5.3441e-07	Down	Ecdysone-induced protein 74EF isoform A
LOC135102078	-1.75682	0.000179286	Down	Zinc finger protein 474
LOC135102089	-1.1552	0.00159025	Down	Monocarboxylate transporter 13
LOC135102093	-2.56182	4.18769e-06	Down	LIM domain only protein 7
LOC135102094	-2.18737	1.22735e-07	Down	CD109 antigen
LOC135102104	-1.88468	0.00142921	Down	Muscle-specific protein 300 kDa
LOC135102121	-1.61876	0.00424543	Down	Spondin-1
LOC135102201	-1.47265	0.000655589	Down	Organic cation transporter protein
LOC135102236	-3.00028	9.89351e-09	Down	Solute carrier family 22 member 7
LOC135102242	-1.27	0.00331877	Down	Neuroglian
LOC135102249	-2.15584	0.00013295	Down	Pro-epidermal growth factor
LOC135102298	-2.48115	0.0143618	Down	Diuretic hormone receptor OS=Acheta domesticus OX=6997 PE=2 SV=1
LOC135102345	-1.80788	0.00366381	Down	Prolyl 4-hydroxylase subunit alpha-1
LOC135102371	-1.74445	0.00196076	Down	Formin-1
LOC135102376	-3.54539	2.90805e-08	Down	Defense protein l(2)34Fc
LOC135102392	-3.26639	2.16647e-07	Down	Major facilitator superfamily domain-containing protein 9
LOC135102397	-1.78196	1.59589e-05	Down	Isocitrate dehydrogenase [NADP] cytoplasmic
LOC135102401	-2.08861	0.00939392	Down	Glucose dehydrogenase [FAD, quinone]
LOC135102404	-1.86514	2.02521e-08	Down	Synaptotagmin-like protein 5
LOC135102424	-1.27527	0.000273007	Down	Caveolin-1
LOC135102428	-2.6227	1.09835e-07	Down	Organic cation transporter protein
LOC135102433	-1.31638	0.000149694	Down	Deoxyribodipyrimidine photo-lyase
LOC135102469	-1.37566	1.10505e-05	Down	Cadherin-23
LOC135102546	-4.41142	6.68816e-17	Down	Sodium-independent sulfate anion transporter
LOC135102557	-1.92911	9.60005e-05	Down	GDNF family receptor alpha-3
LOC135102614	-2.58514	5.54249e-05	Down	Bone morphogenetic protein 7
LOC135102624	-1.03441	0.00464171	Down	Sorting nexin-32
LOC135102654	-1.4226	0.00403514	Down	Phosphatidylcholine:ceramide cholinephosphotransferase 1
LOC135102678	-1.44145	7.34887e-05	Down	Rho family-interacting cell polarization regulator 2
LOC135102696	-2.17693	0.000176915	Down	Insulin receptor substrate 1
LOC135102715	-1.71469	0.00192184	Down	Casein kinase I isoform epsilon
LOC135102721	-1.35003	0.00404261	Down	Mitogen-activated protein kinase kinase kinase 7-interacting protein 3 homolog
LOC135102728	-2.07791	6.68753e-05	Down	Casein kinase I isoform epsilon
LOC135102751	-1.53672	1.74161e-05	Down	Aldehyde dehydrogenase, dimeric NADP-preferring
LOC135102781	-1.41637	0.00137039	Down	Mitochondrial enolase superfamily member 1
LOC135102782	-1.60943	0.00025157	Down	Protein MTSS 2
LOC135102803	-3.87756	1.56263e-17	Down	TLC domain-containing protein 2
LOC135102816	-1.20849	0.00429902	Down	Activating transcription factor 3
LOC135102836	-1.11012	0.00550733	Down	Guanine nucleotide exchange factor for Rab-3A
LOC135102845	-1.9961	0.000377172	Down	Beta-hexosaminidase subunit alpha
LOC135102866	-2.79081	0.00870107	Down	Leukocyte elastase inhibitor
LOC135102872	-1.82997	0.00240979	Down	Putative neural-cadherin 2
LOC135102923	-1.14462	0.00350172	Down	SH3 domain-containing protein 19
LOC135102944	-1.48811	0.00457546	Down	Carbohydrate sulfotransferase 3
LOC135102957	-3.70696	3.42025e-17	Down	Transmembrane protein 64
LOC135102984	-1.4138	0.000106251	Down	Phosphoethanolamine N-methyltransferase 1
LOC135103002	-2.29417	4.15013e-06	Down	A disintegrin and metalloproteinase with thrombospondin motifs adt-1
LOC135103007	-2.12136	2.09488e-10	Down	Aquaporin-11
LOC135103013	-1.77084	0.00437472	Down	Adhesion G protein-coupled receptor L3
LOC135103027	-1.50943	6.29538e-05	Down	TNF receptor-associated factor 1
LOC135103038	-1.1163	0.00584595	Down	Ras GTPase-activating protein raskol
LOC135103039	-2.33577	0.00792431	Down	Ras GTPase-activating protein raskol
LOC135103042	-2.41665	0.00107925	Down	Nuclear receptor-binding protein
LOC135103049	-4.05975	2.27753e-06	Down	Receptor-type tyrosine-protein phosphatase beta
LOC135103051	-1.00171	0.00466558	Down	Multiple epidermal growth factor-like domains protein 10
LOC135103054	-3.26239	6.54905e-08	Down	Protein lethal(2)essential for life
LOC135103065	-1.97628	7.23039e-06	Down	Putative sodium-dependent multivitamin transporter
LOC135103072	-2.96169	3.14993e-05	Down	Superoxide-generating NADPH oxidase heavy chain subunit B
LOC135103080	-2.73035	1.96752e-15	Down	Solute carrier family 26 member 6
LOC135103103	-1.73241	0.00532391	Down	Ryanodine receptor
LOC135103107	-1.29974	0.00318275	Down	Pupal cuticle protein 20
LOC135103112	-4.99639	3.95975e-29	Down	Endocuticle structural glycoprotein SgAbd-4 OS=Schistocerca gregaria OX=7010 PE=1 SV=1
LOC135103113	-4.77944	1.51579e-25	Down	Endocuticle structural glycoprotein SgAbd-4 OS=Schistocerca gregaria OX=7010 PE=1 SV=1
LOC135103119	-3.03924	5.62428e-13	Down	Metalloreductase STEAP3
LOC135103140	-2.26298	5.29898e-09	Down	Ras-related protein Rab-23
LOC135103152	-1.19113	0.0109774	Down	Ankyrin repeat and sterile alpha motif domain-containing protein 1B
LOC135103153	-1.73959	6.70573e-07	Down	Transmembrane 7 superfamily member 3
LOC135103244	-1.11412	0.00107096	Down	Actin-binding LIM protein 3
LOC135103249	-1.36666	0.0003591	Down	Muscle-specific protein 300 kDa
LOC135103329	-2.29584	0.00673779	Down	Pro-resilin
LOC135103355	-2.8984	1.75377e-08	Down	Cytochrome P450 2J4
LOC135103363	-3.07728	1.78263e-15	Down	Chitin synthase chs-2
LOC135103364	-2.28812	2.18747e-10	Down	Beta-1,4-mannosyltransferase egh
LOC135103387	-2.36556	4.1119e-08	Down	Ileal sodium/bile acid cotransporter
LOC135103389	-3.59769	1.09039e-15	Down	P3 protein
LOC135103390	-1.54049	0.00399906	Down	Ankyrin repeat and SOCS box protein 5
LOC135103395	-1.73725	0.00128612	Down	Caspase-1 OS=Spodoptera frugiperda OX=7108 PE=1 SV=1
LOC135103409	-6.01243	3.82823e-10	Down	C-type lectin domain family 17, member A
LOC135103421	-3.17145	0.0113786	Down	Diacylglycerol kinase 1
LOC135103429	-5.62437	4.84136e-12	Down	Facilitated trehalose transporter Tret1
LOC135103445	-1.53333	2.54267e-06	Down	Zinc transporter ZIP13 homolog
LOC135103454	-2.55821	5.94156e-07	Down	Ras-related and estrogen-regulated growth inhibitor
LOC135103456	-2.11478	9.71793e-08	Down	Outer dense fiber protein 3
LOC135103467	-1.30275	0.000178016	Down	Cytohesin-1
LOC135103470	-1.63611	0.000346735	Down	Ropporin-1-like protein
LOC135103490	-1.50691	0.000499534	Down	Transcriptional enhancer factor TEF-1
LOC135103500	-7.18511	2.56226e-08	Down	Lipase lipl-4
LOC135103509	-1.658	0.00342855	Down	Riboflavin transporter 2
LOC135103523	-3.07714	1.42421e-13	Down	Tripartite motif-containing protein 3
LOC135103525	-2.26259	0.00151235	Down	Solute carrier organic anion transporter family member 5A1
LOC135103535	-5.12744	6.1003e-06	Down	Apolipoprotein D
LOC135103554	-3.84807	1.00663e-10	Down	5'-nucleotidase domain-containing protein 1
LOC135103557	-2.6341	3.46209e-10	Down	Organic cation transporter protein
LOC135103589	-2.76833	4.51852e-08	Down	Retinol dehydrogenase 11
LOC135103593	-2.67531	6.4367e-05	Down	Serine/threonine-protein kinase Sgk1
LOC135103604	-2.17682	0.000153636	Down	A disintegrin and metalloproteinase with thrombospondin motifs like
LOC135103611	-1.88658	0.000156547	Down	Glyoxylate reductase/hydroxypyruvate reductase
LOC135103617	-2.9716	9.33908e-10	Down	Adenosine receptor A2a
LOC135103621	-1.75317	4.65149e-05	Down	Glucose-6-phosphate exchanger SLC37A2
LOC135103638	-2.05832	4.4195e-05	Down	Sulfite oxidase, mitochondrial
LOC135103644	-3.43871	8.57676e-12	Down	Serine/threonine-protein phosphatase PP1-gamma catalytic subunit A
LOC135103645	-4.61369	6.73223e-18	Down	Carboxypeptidase Q
LOC135103655	-1.33597	0.00534504	Down	Muscle-specific protein 300 kDa
LOC135103663	-2.07056	2.51163e-05	Down	PP2C-like domain-containing protein CG9801
LOC135103670	-4.46307	1.80556e-06	Down	Adenosine receptor A2b
LOC135103682	-1.08285	0.0114111	Down	Glycogen [starch] synthase
LOC135103698	-1.49834	0.000716175	Down	Gamma-butyrobetaine dioxygenase
LOC135103704	-2.35538	2.94858e-05	Down	E3 ubiquitin-protein ligase SMURF2
LOC135103706	-1.36405	0.013393	Down	Cell adhesion molecule 2
LOC135103732	-1.22624	0.00218427	Down	E3 ubiquitin-protein ligase RNF185
LOC135103774	-1.37848	5.66892e-05	Down	Multidrug resistance-associated protein 1
LOC135103853	-2.63109	2.58729e-11	Down	Torso-like protein
LOC135103863	-2.74507	1.21969e-06	Down	Probable nuclear hormone receptor HR38
LOC135103870	-2.84049	6.26618e-09	Down	Neuropilin-2
LOC135103894	-9.52951	2.21476e-12	Down	Pro-resilin
LOC135103996	-2.1928	0.000997464	Down	Parkin coregulated gene protein
LOC135104022	-2.46785	2.71209e-06	Down	Tyrosine aminotransferase
LOC135104058	-4.36138	3.20747e-30	Down	Basic phospholipase A2 10 (Fragment) OS=Bungarus fasciatus OX=8613 PE=1 SV=2
LOC135104061	-3.12831	0.000296124	Down	Dynein regulatory complex protein 1
LOC135104063	-2.12734	0.00502894	Down	CUE domain-containing protein 1
LOC135104068	-2.93717	3.62664e-17	Down	ATP-binding cassette sub-family C member 4
LOC135104088	-2.69577	2.48176e-07	Down	NPC intracellular cholesterol transporter 2
LOC135104108	-1.79944	1.18254e-05	Down	pre-mRNA splicing regulator USH1G
LOC135104111	-1.21025	0.00554501	Down	Homeodomain-interacting protein kinase 2
LOC135104117	-2.43882	0.00266882	Down	Carbohydrate sulfotransferase 5
LOC135104133	-2.71685	7.04396e-07	Down	FMRFamide receptor
LOC135104137	-3.17961	2.38488e-07	Down	Protein kinase C-binding protein NELL2
LOC135104147	-1.96688	1.85689e-07	Down	5'-nucleotidase OS=Diplobatis ommata OX=1870830 PE=2 SV=1
LOC135104154	-1.82648	0.000473209	Down	Protein toll
LOC135104159	-2.28571	0.00321431	Down	UDP-N-acetylglucosamine transporter
LOC135104165	-1.90148	1.30054e-10	Down	Ubiquitin-conjugating enzyme E2 R2
LOC135104171	-3.45843	0.0002244	Down	Protein retinal degeneration B
LOC135104203	-4.73152	0.00445693	Down	26 kDa secreted antigen
LOC135104218	-2.40539	0.00121424	Down	Leucine-rich repeat flightless-interacting protein 2
LOC135104230	-1.32264	0.00119629	Down	Fatty acid hydroxylase domain-containing protein 2
LOC135104260	-1.65268	1.63944e-06	Down	Sorting nexin-16
LOC135104266	-2.63534	0.000230189	Down	Kinesin-like protein KIFC3
LOC135104301	-2.18441	9.4519e-06	Down	La-related protein 6
LOC135104302	-2.96145	6.06217e-10	Down	5'-nucleotidase
LOC135104332	-1.56596	0.000572321	Down	Cyclic AMP response element-binding protein A
LOC135104344	-1.20424	6.44441e-05	Down	Serine incorporator 1
LOC135104357	-2.27744	0.00264352	Down	Sialin
LOC135104391	-2.92486	5.23269e-08	Down	PXMP2/4 family protein 4
LOC135104399	-1.59222	0.000216464	Down	Hemocytin OS=Bombyx mori OX=7091 PE=2 SV=1
LOC135104416	-1.41072	0.00411137	Down	Glutamate receptor ionotropic, delta-2
LOC135104422	-3.39165	0.00248846	Down	Kielin/chordin-like protein
LOC135104443	-3.21549	5.99421e-17	Down	Battenin
LOC135104447	-1.70405	0.000179343	Down	Kynurenine/alpha-aminoadipate aminotransferase, mitochondrial
LOC135104461	-3.0074	0.002154	Down	Unextended protein
LOC135104485	-5.48339	0.00311582	Down	Kelch-like protein 18
LOC135104497	-1.14788	0.00440636	Down	Myosin heavy chain, striated muscle OS=Argopecten irradians OX=31199 PE=1 SV=1
LOC135104499	-1.6928	0.000202347	Down	Myosin-4
LOC135104500	-1.51316	7.26925e-05	Down	Myosin-16
LOC135104501	-1.29528	0.00924727	Down	Myosin-4
LOC135104526	-2.03059	8.50607e-08	Down	Glutaryl-CoA dehydrogenase, mitochondrial
LOC135104552	-1.80278	2.5635e-05	Down	Myosin-4
LOC135104575	-2.58628	6.03293e-08	Down	Zinc finger protein 704
LOC135104646	-2.38997	0.0143201	Down	Monocarboxylate transporter 12
LOC135104647	-2.37432	1.87351e-09	Down	NACHT, LRR and PYD domains-containing protein 5
LOC135104695	-1.92441	0.00806905	Down	Glutamate receptor 1
LOC135104706	-4.86603	0.00368033	Down	Peroxidasin
LOC135104724	-2.44423	1.95302e-06	Down	Protein roadkill
LOC135104735	-1.26083	0.000428638	Down	Ras-related and estrogen-regulated growth inhibitor
LOC135104753	-1.03575	0.00173032	Down	Syntenin-1
LOC135104755	-2.45385	6.16858e-08	Down	Mitochondrial uncoupling protein 4
LOC135104765	-2.86459	3.69899e-15	Down	Trans-1,2-dihydrobenzene-1,2-diol dehydrogenase
LOC135104794	-1.87745	8.20997e-05	Down	Heme-binding protein 2
LOC135104801	-4.69054	5.3366e-43	Down	Glycerol kinase
LOC135104805	-2.56636	5.67707e-09	Down	Solute carrier organic anion transporter family member 74D
LOC135104809	-1.94068	0.00123623	Down	Intraflagellar transport protein 25 homolog
LOC135104817	-1.36298	2.10615e-05	Down	Rap1 GTPase-activating protein 1
LOC135104824	-1.41308	0.00334123	Down	MICAL-like protein 2
LOC135104825	-1.82663	4.12028e-05	Down	Protein HID1
LOC135104847	-1.99284	5.79466e-05	Down	Dual specificity protein phosphatase 14
LOC135104851	-3.15188	1.91417e-07	Down	Kinesin-like protein KIF21A
LOC135104864	-3.80213	4.32463e-16	Down	Rhodanese domain-containing protein CG4456
LOC135104872	-1.7445	0.00171164	Down	Adhesion G-protein coupled receptor G4
LOC135104873	-4.36664	1.14172e-32	Down	P3 protein
LOC135104878	-2.56249	3.167e-10	Down	Crustacyanin-A2 subunit OS=Homarus gammarus OX=6707 PE=1 SV=1
LOC135104883	-3.28494	9.41117e-13	Down	Sodium-dependent neutral amino acid transporter B(0)AT3
LOC135104898	-2.26208	0.00095452	Down	Beta-alanine transporter
LOC135104952	-4.14878	0.00447306	Down	Proclotting enzyme OS=Tachypleus tridentatus OX=6853 PE=1 SV=1
LOC135104970	-1.0489	0.00788182	Down	Protein spaetzle 5
LOC135104972	-3.82447	1.62063e-08	Down	Peptidyl-prolyl cis-trans isomerase
LOC135104997	-1.36185	0.000393967	Down	Rho GTPase-activating protein 12
LOC135105012	-2.0466	4.54589e-05	Down	CCAAT/enhancer-binding protein gamma
LOC135105014	-4.92242	7.22246e-08	Down	Crustacyanin-A2 subunit OS=Homarus gammarus OX=6707 PE=1 SV=1
LOC135105025	-2.00444	0.0013982	Down	Acetylcholine receptor subunit alpha-type acr-16
LOC135105037	-2.48046	2.38358e-08	Down	Tripartite motif-containing protein 3
LOC135105043	-3.34792	0.000793075	Down	Sodium-coupled monocarboxylate transporter 1
LOC135105052	-1.99083	0.000119041	Down	Bestrophin-2
LOC135105061	-1.38549	0.00813943	Down	Peroxisomal targeting signal 2 receptor
LOC135105080	-1.57538	0.0119147	Down	Neprilysin-4
LOC135105085	-3.92382	0.000184929	Down	SEC14-like protein 1
LOC135105096	-1.18828	0.0143368	Down	Caspase-2
LOC135105111	-2.4037	3.19499e-14	Down	SH2 domain-containing protein 4B
LOC135105135	-2.257	0.0130107	Down	Nicotinate phosphoribosyltransferase
LOC135105177	-2.2112	5.12114e-06	Down	Oxidoreductase NAD-binding domain-containing protein 1
LOC135105180	-1.90789	0.0019706	Down	Apoptosis-resistant E3 ubiquitin protein ligase 1
LOC135105230	-2.87409	0.000189403	Down	Ammonium transporter Rh type B-B
LOC135105245	-2.90414	0.00768429	Down	Peroxisomal N(1)-acetyl-spermine/spermidine oxidase
LOC135105268	-2.08116	2.27983e-05	Down	Tetratricopeptide repeat protein 39B
LOC135105273	-2.82169	4.71582e-06	Down	Alpha-tocopherol transfer protein-like
LOC135105442	-3.60831	0.00650268	Down	Cuticle protein CP1499 OS=Cancer pagurus OX=6755 PE=1 SV=1
LOC135105472	-2.39982	6.89857e-10	Down	Sodium- and chloride-dependent glycine transporter 2
LOC135105479	-3.49037	2.67665e-24	Down	NADPH--cytochrome P450 reductase
LOC135105482	-2.22053	0.000653623	Down	Phospholipase A2 isozymes PA3A/PA3B/PA5 OS=Heloderma suspectum OX=8554 PE=1 SV=3
LOC135105503	-1.79829	0.000407184	Down	Solute carrier family 46 member 3
LOC135105504	-2.64755	3.07101e-12	Down	Zinc finger protein rotund
LOC135105526	-2.20949	0.0021099	Down	Atrial natriuretic peptide receptor 1
LOC135105527	-1.72915	0.000686766	Down	Atrial natriuretic peptide receptor 1
LOC135105536	-3.38908	7.74572e-13	Down	Protein white
LOC135105558	-4.99373	7.05289e-15	Down	Zinc transporter ZIP1
LOC135105562	-1.32526	2.10835e-05	Down	Phospholipase D A
LOC135105564	-1.6817	1.42186e-05	Down	Sodium-coupled monocarboxylate transporter 2
LOC135105571	-1.9426	7.34848e-08	Down	Long-chain-fatty-acid--CoA ligase ACSBG2
LOC135105572	-2.85892	1.11517e-05	Down	C-C chemokine receptor type 3
LOC135105578	-6.13792	1.65364e-09	Down	Cuticle protein AM1199 OS=Cancer pagurus OX=6755 PE=1 SV=1
LOC135105579	-3.55317	3.99551e-11	Down	Cuticle protein AM1199 OS=Cancer pagurus OX=6755 PE=1 SV=1
LOC135105595	-3.26563	2.87386e-10	Down	Cuticle protein AM1159 OS=Cancer pagurus OX=6755 PE=1 SV=1
LOC135105598	-2.00065	0.0129862	Down	Cuticle protein AM1159 OS=Cancer pagurus OX=6755 PE=1 SV=1
LOC135105602	-1.40943	0.00577797	Down	Cuticle protein AM1199 OS=Cancer pagurus OX=6755 PE=1 SV=1
LOC135105612	-1.88609	0.00918819	Down	Glutamate [NMDA] receptor subunit 1
LOC135105620	-2.3987	3.52857e-05	Down	Serine/threonine-protein kinase LMTK2
LOC135105639	-2.95111	0.000578564	Down	Zinc finger BED domain-containing protein 5
LOC135105645	-2.88608	4.39898e-11	Down	N-acetylated-alpha-linked acidic dipeptidase 2
LOC135105670	-1.90274	3.98036e-08	Down	Ubiquitin carboxyl-terminal hydrolase 32
LOC135105700	-1.11536	0.00191933	Down	Arrestin domain-containing protein 17
LOC135105707	-1.08033	0.00790555	Down	Uncharacterized aarF domain-containing protein kinase 5
LOC135105725	-2.87468	2.26999e-09	Down	AarF domain-containing protein kinase 1
LOC135105728	-1.9569	0.000130714	Down	Sarcolemmal membrane-associated protein
LOC135105729	-5.38763	0.00426993	Down	C-type lectin domain family 17, member A
LOC135105734	-3.66064	3.22992e-23	Down	Dihydropyrimidine dehydrogenase [NADP(+)]
LOC135105739	-1.76766	0.00482282	Down	Homeobox protein goosecoid
LOC135105747	-4.61338	5.48576e-08	Down	Facilitated trehalose transporter Tret1
LOC135105773	-1.77703	0.00497045	Down	Protein lin-28 homolog
LOC135105776	-5.03416	5.31057e-21	Down	Sorbitol dehydrogenase
LOC135105777	-2.54407	1.70831e-09	Down	Sorbitol dehydrogenase
LOC135105778	-1.44517	0.00164028	Down	2-amino-3-carboxymuconate-6-semialdehyde decarboxylase
LOC135105782	-1.2621	0.00131283	Down	Microtubule cross-linking factor 1
LOC135105792	-2.82734	0.00354623	Down	PR domain zinc finger protein 15
LOC135105803	-1.22923	0.00377933	Down	RasGAP-activating-like protein 1
LOC135105820	-1.87466	0.000271105	Down	Choline dehydrogenase, mitochondrial
LOC135105823	-3.09507	9.2477e-09	Down	Protein Tob1
LOC135105851	-2.61743	0.000122197	Down	Cuticle protein CP1876 OS=Cancer pagurus OX=6755 PE=1 SV=1
LOC135105852	-3.77663	1.98077e-07	Down	Cuticle protein CP1499 OS=Cancer pagurus OX=6755 PE=1 SV=1
LOC135105854	-9.88277	8.19534e-14	Down	Cuticle protein CP1876 OS=Cancer pagurus OX=6755 PE=1 SV=1
LOC135105855	-1.94755	0.000208899	Down	Proclotting enzyme OS=Tachypleus tridentatus OX=6853 PE=1 SV=1
LOC135105863	-2.36716	2.84617e-12	Down	Max-binding protein MNT
LOC135105864	-1.75392	2.69073e-07	Down	Serine/threonine-protein kinase NLK
LOC135105866	-1.5465	0.0122133	Down	[3-methyl-2-oxobutanoate dehydrogenase [lipoamide]] kinase, mitochondrial
LOC135105886	-1.85181	0.000232079	Down	Probable acyl-CoA dehydrogenase 6
LOC135105898	-1.29802	0.010608	Down	Glutaminase kidney isoform, mitochondrial
LOC135105913	-1.98018	0.00669003	Down	1-acyl-sn-glycerol-3-phosphate acyltransferase alpha
LOC135105932	-1.82926	0.00986263	Down	Hemicentin-2
LOC135105942	-2.15217	0.000107545	Down	Protein extra-macrochaetae
LOC135105992	-3.1578	3.66392e-05	Down	Glutamate receptor ionotropic, delta-2
LOC135106054	-4.93534	0.00417162	Down	Facilitated trehalose transporter Tret1
LOC135106058	-1.05909	0.0123256	Down	Deformed epidermal autoregulatory factor 1
LOC135106072	-2.06455	7.50263e-05	Down	DNA-binding protein D-ETS-4
LOC135106163	-6.08401	0.000227468	Down	Gamma-aminobutyric acid receptor subunit beta-1
LOC135106218	-1.6743	9.15879e-05	Down	Neprilysin-2
LOC135106289	-2.09348	3.07462e-05	Down	Collagen alpha-2(IV) chain OS=Ascaris suum OX=6253 PE=2 SV=1
LOC135106290	-1.7031	4.5131e-06	Down	Collagen alpha-5(IV) chain
LOC135106302	-1.57287	0.00619616	Down	Cuticle protein 7 OS=Blaberus craniifer OX=6982 PE=1 SV=1
LOC135106362	-1.64892	0.0108199	Down	BLOC-2 complex member HPS3
LOC135106364	-1.32454	0.0126406	Down	Zinc finger homeobox protein 3
LOC135106372	-3.13278	9.72504e-10	Down	U-scoloptoxin(01)-Er1a OS=Ethmostigmus rubripes OX=62613 PE=3 SV=1
LOC135106374	-1.6164	0.0083691	Down	Golgi-associated plant pathogenesis-related protein 1
LOC135106378	-1.1992	0.0019979	Down	Sodium- and chloride-dependent GABA transporter 1
LOC135106385	-2.16587	0.00363135	Down	Autophagy-related protein 101
LOC135106420	-1.67566	0.00219342	Down	Apolipophorins OS=Locusta migratoria OX=7004 PE=1 SV=2
LOC135106442	-3.14752	6.4335e-15	Down	Probable chitinase 2
LOC135106471	-1.37212	1.30987e-05	Down	Nuclear hormone receptor FTZ-F1 beta
LOC135106478	-3.08814	1.45573e-10	Down	63 kDa sperm flagellar membrane protein OS=Strongylocentrotus purpuratus OX=7668 PE=2 SV=1
LOC135106483	-2.07938	6.25029e-06	Down	Cytochrome c oxidase assembly factor 6 homolog
LOC135106490	-1.33014	0.0089171	Down	Phospholipid phosphatase-related protein type 1
LOC135106514	-1.06573	0.0121402	Down	Multiple PDZ domain protein
LOC135106516	-1.48878	0.00143016	Down	Papilin
LOC135106555	-5.16219	4.18107e-12	Down	T-complex protein 11-like protein 1
LOC135106558	-2.14535	1.915e-08	Down	Ubiquitin-conjugating enzyme E2 H
LOC135106561	-1.8131	4.7302e-09	Down	Cuticle protein 6 OS=Blaberus craniifer OX=6982 PE=1 SV=1
LOC135106564	-1.45123	0.000351879	Down	Low-density lipoprotein receptor (Fragment)
LOC135106578	-1.43794	0.00119365	Down	Discoidin domain-containing receptor 2
LOC135106587	-1.64094	0.000279305	Down	b(0,+)-type amino acid transporter 1
LOC135106594	-2.35971	3.62386e-09	Down	Enteropeptidase
LOC135106595	-1.62544	9.66476e-05	Down	Alsin
LOC135106609	-2.2293	0.00682278	Down	Kinesin-like protein KIF28P
LOC135106610	-1.48069	0.000422605	Down	Polyubiquitin-A
LOC135106616	-1.69233	0.00582721	Down	Zinc finger protein Gfi-1b
LOC135106623	-1.58329	6.94019e-07	Down	Long-chain fatty acid transport protein 4
LOC135106730	-2.58908	9.12804e-09	Down	Acetylcholine receptor subunit alpha-type acr-16
LOC135106737	-3.69138	0.0111325	Down	Retrovirus-related Pol polyprotein from transposon 297
LOC135106808	-1.87242	0.00152827	Down	Kazrin
LOC135106818	-4.79707	4.1018e-16	Down	Pro-resilin
LOC135106820	-1.60276	9.47811e-07	Down	cAMP-specific 3',5'-cyclic phosphodiesterase 7B
LOC135106830	-1.50365	0.000376882	Down	Solute carrier family 15 member 2
LOC135106832	-2.83141	4.61417e-15	Down	Major facilitator superfamily domain-containing protein 6
LOC135106835	-1.60249	0.00464641	Down	Excitatory amino acid transporter 2
LOC135106849	-1.8747	0.00172865	Down	Transcription factor ovo-like homolog lin-48
LOC135106852	-1.97597	3.65466e-07	Down	Angiotensin-converting enzyme
LOC135106886	-2.95138	0.00024399	Down	Cryptochrome-1
LOC135106893	-2.56063	0.000373494	Down	Acidic amino acid decarboxylase GADL1
LOC135106954	-4.98718	0.00134963	Down	Phenoloxidase-activating factor 1
LOC135106968	-3.21956	0.00226828	Down	Ionotropic receptor 93a
LOC135106976	-1.05297	0.00376287	Down	Leucine zipper putative tumor suppressor 2 homolog
LOC135106986	-3.30715	0.00992882	Down	Uncharacterized protein K02A2.6
LOC135107005	-1.23287	0.0106219	Down	Nostrin
LOC135107008	-1.85391	0.000701053	Down	Proton-coupled zinc antiporter SLC30A2
LOC135107024	-2.52803	0.000479624	Down	D-beta-hydroxybutyrate dehydrogenase, mitochondrial
LOC135107048	-3.15469	0.00166754	Down	Sodium channel protein 1 brain OS=Heterololigo bleekeri OX=1423826 PE=2 SV=1
LOC135107057	-5.75359	1.13274e-30	Down	Venom allergen 5 2 OS=Polybia paulista OX=291283 PE=1 SV=2
LOC135107062	-3.66642	0.00504306	Down	U-scoloptoxin(01)-Cw1a OS=Cormocephalus westwoodi OX=1096223 PE=3 SV=1
LOC135107067	-1.66319	3.10814e-07	Down	Cerebellar degeneration-related protein 2-like
LOC135107077	-1.48502	0.00386998	Down	Potassium channel subfamily K member 13
LOC135107087	-2.42071	0.00031798	Down	Calpain-9
LOC135107140	-2.0559	0.000281679	Down	Collagen alpha-1(XI) chain
LOC135107178	-5.58573	0.0021788	Down	Retrovirus-related Pol polyprotein from transposon 297
LOC135107278	-1.32866	0.00647092	Down	Hexosaminidase D
LOC135107294	-1.11467	0.00456138	Down	Serine/threonine-protein kinase D1
LOC135107330	-2.00134	1.72386e-05	Down	Nephrin
LOC135107331	-3.08972	0.000775796	Down	Echinoderm microtubule-associated protein-like CG42247
LOC135107335	-1.87025	2.2493e-05	Down	Solute carrier family 49 member 4 homolog
LOC135107353	-3.18082	3.81701e-07	Down	All-trans-retinol 13,14-reductase
LOC135107354	-3.7577	3.57789e-16	Down	U-scoloptoxin(01)-Er1a OS=Ethmostigmus rubripes OX=62613 PE=3 SV=1
LOC135107376	-1.69317	0.000203809	Down	Receptor-type tyrosine-protein phosphatase kappa
LOC135107406	-3.04673	0.000170404	Down	Probable 3',5'-cyclic phosphodiesterase pde-5
LOC135107408	-2.50587	2.75838e-08	Down	Beta-1,4-glucuronyltransferase 1
LOC135107415	-3.05004	0.00144373	Down	Sialin
LOC135107422	-2.5536	5.81268e-06	Down	ATP-binding cassette sub-family C member Sur
LOC135107445	-3.78043	6.07914e-07	Down	Pancreatic lipase-related protein 3
LOC135107478	-1.91304	0.000280832	Down	Prostaglandin D2 receptor
LOC135107504	-2.06716	0.00560913	Down	Ionotropic receptor 21a
LOC135107527	-2.29878	0.000306484	Down	Hydroxymethylglutaryl-CoA synthase, cytoplasmic
LOC135107533	-1.48216	0.00137931	Down	Protein prickle
LOC135107593	-1.00208	0.0104574	Down	PR domain zinc finger protein 10
LOC135107601	-2.29739	2.23804e-08	Down	DNA damage-inducible transcript 4-like protein
LOC135107635	-2.39154	1.94844e-09	Down	NPC intracellular cholesterol transporter 1
LOC135107638	-1.1571	0.00311198	Down	Homeobox protein Nkx-2.3
LOC135107641	-2.15105	0.0027421	Down	Pro-resilin
LOC135107646	-1.38272	0.000591166	Down	Histone deacetylase 4
LOC135107656	-1.09625	0.00178295	Down	Protocadherin Fat 4
LOC135107693	-1.56619	0.00013886	Down	ATP-binding cassette sub-family D member 3
LOC135107701	-1.94715	8.48096e-09	Down	C1q-related factor
LOC135107857	-1.56125	0.000417646	Down	A disintegrin and metalloproteinase with thrombospondin motifs 7
LOC135107875	-3.23667	0.0008905	Down	Cuticlin-4
LOC135107907	-1.93357	7.34591e-08	Down	E3 ubiquitin-protein ligase TRIM17
LOC135107913	-2.59802	9.12361e-10	Down	Sodium-dependent phosphate transport protein 2B
LOC135107923	-1.88762	0.00360041	Down	Katanin p60 ATPase-containing subunit A-like 2
LOC135107937	-2.15691	8.14471e-08	Down	Ectopic P granules protein 5 homolog
LOC135107957	-1.92618	1.6052e-05	Down	Rho guanine nucleotide exchange factor 10
LOC135107964	-1.18494	0.0018183	Down	Dachshund homolog 1
LOC135107969	-1.08424	0.0117799	Down	Neurotrimin
LOC135107975	-2.05663	2.13072e-08	Down	Interferon regulatory factor 2-binding protein 2-B
LOC135107981	-1.08894	0.00124192	Down	Protein embryonic gonad
LOC135108012	-1.33175	0.000298212	Down	N-chimaerin
LOC135108014	-1.01378	0.0131513	Down	Choline transporter-like protein 1
LOC135108051	-1.55652	0.00201857	Down	Hydroxylysine kinase
LOC135108053	-3.23633	2.10133e-08	Down	Nose resistant to fluoxetine protein 6
LOC135108056	-1.26429	0.00847072	Down	Heat shock protein 22
LOC135108070	-2.81345	1.23199e-09	Down	Tyrosine-protein phosphatase Lar
LOC135108075	-2.74201	4.10216e-05	Down	Cuticle protein 7 OS=Locusta migratoria OX=7004 PE=1 SV=2
LOC135108114	-2.07981	0.00267919	Down	Dynamin-binding protein
LOC135108117	-3.21603	0.000894569	Down	Probable glutamate receptor
LOC135108130	-1.29701	0.00179961	Down	Reticulon-4-interacting protein 1 homolog, mitochondrial
LOC135108148	-1.20046	0.00217973	Down	Rap guanine nucleotide exchange factor 2
LOC135108279	-2.3488	5.57225e-07	Down	Extracellular serine/threonine protein CG31145
LOC135108280	-1.57425	0.00190253	Down	Phenazine biosynthesis-like domain-containing protein
LOC135108286	-1.65407	0.00337396	Down	R3H domain-containing protein 1
LOC135108287	-1.97087	6.80509e-06	Down	Lim and transglutaminase domain protein ltd-1
LOC135108311	-1.67767	7.21943e-06	Down	Extracellular serine/threonine protein CG31145
LOC135108314	-1.95312	0.00098835	Down	Rho GTPase-activating protein 20
LOC135108316	-1.44328	0.0114718	Down	Myeloid differentiation primary response protein MyD88
LOC135108338	-1.6641	0.00353718	Down	Probable G-protein coupled receptor B0563.6
LOC135108345	-3.66099	8.09224e-10	Down	Sodium-coupled monocarboxylate transporter 1
LOC135108351	-3.72556	3.29279e-26	Down	Calpain-C
LOC135108352	-2.21823	0.000360866	Down	Protein outspread
LOC135108353	-1.45723	0.000120529	Down	Phenoloxidase-activating factor 2 (Fragment)
LOC135108357	-1.34247	0.00129514	Down	Alpha-actinin, sarcomeric
LOC135108388	-2.88721	0.00198971	Down	Lateral signaling target protein 2 homolog
LOC135108391	-1.66933	0.000801115	Down	Sphingosine-1-phosphate lyase
LOC135108401	-2.02027	0.00328575	Down	Transcription factor egl-46
LOC135108439	-1.29747	0.00911403	Down	Protein amnionless
LOC135108480	-3.71176	0.00028899	Down	XK-related protein 4
LOC135108485	-1.65925	0.00172471	Down	Monocarboxylate transporter 10
LOC135108489	-2.50541	0.00527673	Down	Probable 4-coumarate--CoA ligase 1
LOC135108498	-1.45645	2.15665e-05	Down	Pro-interleukin-16
LOC135108523	-3.30096	7.54161e-10	Down	Hepatic leukemia factor
LOC135108524	-2.69586	0.00484886	Down	Alkylglycerol monooxygenase
LOC135108533	-1.21536	0.009045	Down	Latrophilin-like protein LAT-2
LOC135108534	-4.52447	1.85304e-21	Down	Chorion peroxidase
LOC135108541	-1.44639	9.54618e-06	Down	Mitogen-activated protein kinase-binding protein 1
LOC135108551	-1.47756	0.00460918	Down	Aminomethyltransferase, mitochondrial
LOC135108566	-3.47318	4.20247e-05	Down	Peptidyl-prolyl cis-trans isomerase
LOC135108594	-3.96592	1.19397e-08	Down	Chymotrypsin-like elastase family member 2A
LOC135108653	-4.23357	1.23474e-15	Down	Beta,beta-carotene 15,15'-dioxygenase
LOC135108949	-3.02809	0.0024228	Down	Retrovirus-related Pol polyprotein from transposon 297
LOC135108969	-1.57808	0.00111863	Down	Caskin-2
LOC135108986	-6.07846	6.05051e-09	Down	Sodium- and chloride-dependent glycine transporter 2
LOC135109000	-1.64368	8.83892e-08	Down	Rho GTPase-activating protein 7
LOC135109055	-1.565	0.000698768	Down	Sodium- and chloride-dependent glycine transporter 2
LOC135109059	-3.56947	2.1134e-16	Down	CUB domain-containing protein 2
LOC135109073	-3.47365	2.80445e-15	Down	Peroxidasin homolog
LOC135109077	-2.26202	0.00189582	Down	Connector enhancer of kinase suppressor of ras 2
LOC135109087	-2.86943	0.0142435	Down	Uncharacterized protein C12orf56
LOC135109126	-1.54228	0.000645373	Down	Basement membrane-specific heparan sulfate proteoglycan core protein
LOC135109128	-2.15331	5.47757e-05	Down	U-scoloptoxin(01)-Cw1a OS=Cormocephalus westwoodi OX=1096223 PE=3 SV=1
LOC135109129	-1.43666	0.00114634	Down	Aquaporin-7
LOC135109149	-2.62186	5.51255e-13	Down	Uncharacterized transporter slc-17.2
LOC135109154	-4.00132	1.25592e-06	Down	Acetoacetyl-CoA synthetase
LOC135109160	-2.79743	2.30246e-05	Down	Glutamate receptor ionotropic, kainate glr-3
LOC135109171	-1.77983	3.25041e-05	Down	Ras-related protein Rap-2a
LOC135109184	-2.81123	0.00029901	Down	Ionotropic receptor 93a
LOC135109185	-1.54821	0.00636463	Down	Ionotropic receptor 25a
LOC135109211	-5.79532	9.72323e-10	Down	U-scoloptoxin(01)-Cw1a OS=Cormocephalus westwoodi OX=1096223 PE=3 SV=1
LOC135109233	-1.46613	0.00894139	Down	Kinesin-like protein unc-104
LOC135109234	-1.13379	0.00944414	Down	Furin-like protease 1, isoform 1-CRR
LOC135109235	-1.67654	0.00496883	Down	Neural-cadherin
LOC135109239	-1.13631	0.00623576	Down	Lipoma-preferred partner homolog
LOC135109242	-2.62197	1.0744e-05	Down	Suppressor of cytokine signaling 2
LOC135109261	-2.3772	2.52405e-05	Down	Heparanase
LOC135109281	-1.94067	0.00153573	Down	Hemicentin-1
LOC135109283	-2.09384	3.89262e-05	Down	Glutamate receptor ionotropic, kainate glr-3
LOC135109314	-2.62343	0.00711152	Down	Leukocyte antigen CD37
LOC135109324	-1.19745	0.0140041	Down	TWiK family of potassium channels protein 18
LOC135109329	-1.24851	0.00693751	Down	Rho-related GTP-binding protein RhoU
LOC135109336	-2.65491	0.0111972	Down	Acetylcholinesterase OS=Leptinotarsa decemlineata OX=7539 PE=2 SV=1
LOC135109345	-4.89877	2.59572e-10	Down	MAM and LDL-receptor class A domain-containing protein 2 (Fragment) OS=Acropora millepora OX=45264 PE=1 SV=1
LOC135109388	-2.35218	3.34902e-09	Down	Dehydrogenase/reductase SDR family member 11
LOC135109474	-2.54906	3.21201e-05	Down	Luciferin sulfotransferase
LOC135109484	-3.10075	0.00297295	Down	Dual serine/threonine and tyrosine protein kinase
LOC135109493	-8.83839	2.66958e-12	Down	Pupal cuticle protein 20
LOC135109496	-2.14121	4.4673e-07	Down	Disintegrin and metalloproteinase domain-containing protein 10
LOC135109502	-1.60989	0.000940506	Down	Mitochondrial folate transporter/carrier
LOC135109503	-1.25389	0.000518838	Down	Ribonucleoprotein PTB-binding 2
LOC135109629	-6.15813	8.45783e-07	Down	Glucose dehydrogenase [FAD, quinone]
LOC135109631	-4.39982	1.69043e-24	Down	Protein Wnt-11b
LOC135109638	-1.49224	0.000870147	Down	5-phosphohydroxy-L-lysine phospho-lyase
LOC135109660	-1.79654	0.000336811	Down	E3 ubiquitin-protein ligase LRSAM1
LOC135109666	-2.37092	1.48962e-06	Down	Uncharacterized protein C1orf50 homolog
LOC135109669	-2.91579	0.000879407	Down	Importin subunit alpha-2
LOC135109676	-1.62744	0.00105631	Down	Protein FAM107B
LOC135109679	-2.94493	0.000683255	Down	Reticulophagy regulator 3
LOC135109724	-2.23575	0.0012183	Down	Phenoloxidase-activating factor 3
LOC135109736	-2.52455	0.00686259	Down	Larval cuticle protein 1
LOC135109751	-2.45525	4.46255e-07	Down	Probable chitinase 10
LOC135109770	-2.74059	1.86876e-08	Down	Larval cuticle protein 1
LOC135109777	-2.12204	7.56897e-06	Down	IQ motif and SEC7 domain-containing protein 1
LOC135109780	-1.12705	0.00648798	Down	Calcium-activated chloride channel regulator 1 OS=Bos taurus OX=9913 PE=1 SV=1
LOC135109792	-4.77219	9.44844e-05	Down	Cuticle protein AM1239 OS=Cancer pagurus OX=6755 PE=1 SV=1
LOC135109793	-4.87587	2.37599e-18	Down	Cuticle protein AM1199 OS=Cancer pagurus OX=6755 PE=1 SV=1
LOC135109794	-4.06165	3.17935e-07	Down	Endonuclease/exonuclease/phosphatase family domain-containing protein 1
LOC135109800	-1.80625	0.000708821	Down	Organic solute transporter subunit alpha
LOC135109802	-1.55788	0.000310308	Down	Sushi, von Willebrand factor type A, EGF and pentraxin domain-containing protein 1
LOC135109827	-1.4781	0.00105541	Down	Semaphorin-1A
LOC135109865	-2.53763	7.00827e-08	Down	Thioredoxin, mitochondrial
LOC135109868	-2.4014	0.00130582	Down	Dual specificity protein phosphatase 2
LOC135109880	-1.30458	0.00654836	Down	Ecotropic viral integration site 5 ortholog
LOC135109889	-1.12987	0.00367644	Down	Eukaryotic translation initiation factor 4E-binding protein 1
LOC135109894	-2.75037	7.83801e-08	Down	Protein CREBRF homolog
LOC135109907	-1.96895	3.25432e-05	Down	Adenosine receptor A2a
LOC135109914	-2.06862	2.05612e-06	Down	Phospholipase ABHD3
LOC135109916	-1.34837	8.29198e-06	Down	Glycine dehydrogenase (decarboxylating), mitochondrial
LOC135109919	-3.17218	2.36258e-17	Down	Purine nucleoside phosphorylase
LOC135109930	-1.92296	0.000700768	Down	Organic cation transporter-like protein
LOC135109931	-3.30895	4.89747e-13	Down	Organic cation transporter protein
LOC135109935	-2.04626	2.27464e-05	Down	Methyl farnesoate epoxidase
LOC135109948	-1.72342	0.000627377	Down	Zinc finger FYVE domain-containing protein 26
LOC135109990	-2.49749	2.17571e-06	Down	Phosphoenolpyruvate carboxykinase [GTP], mitochondrial
LOC135109994	-1.45504	0.00854318	Down	Maltase 2
LOC135109998	-2.60194	2.47769e-13	Down	CD109 antigen
LOC135110004	-3.48031	0.000579934	Down	Histone-lysine N-methyltransferase SMYD3
LOC135110006	-4.1279	5.06984e-05	Down	SET domain-containing protein SmydA-8, isoform B
LOC135110093	-4.50445	0.011064	Down	Glutamate receptor ionotropic, kainate 4
LOC135110127	-4.30036	0.0077573	Down	Pyroglutamylated RF-amide peptide receptor
LOC135110161	-2.48339	0.0108721	Down	E3 ubiquitin-protein ligase TRIM56
LOC135110180	-2.69862	0.000277795	Down	Alpha-1,4-N-acetylglucosaminyltransferase
LOC135110188	-1.96645	1.71694e-05	Down	Transforming growth factor-beta-induced protein ig-h3
LOC135110189	-1.1658	0.00518672	Down	Maltase A1
LOC135110202	-1.50856	0.002894	Down	Ubiquitin thioesterase otulin
LOC135110222	-1.4988	0.00086109	Down	Sodium-dependent dopamine transporter
LOC135110224	-1.77916	0.00622141	Down	Ethanolamine-phosphate cytidylyltransferase
LOC135110255	-1.67838	0.00176405	Down	Sialin
LOC135110269	-2.48811	1.07634e-05	Down	E3 ubiquitin-protein ligase TRIM32
LOC135110270	-2.46749	1.68179e-06	Down	Transcription factor kayak, isoforms D/sro
LOC135110279	-3.91644	6.16494e-08	Down	Rho-related BTB domain-containing protein 1
LOC135110290	-1.63474	0.00337286	Down	Inactive rhomboid protein 1
LOC135110327	-3.02602	0.000191066	Down	Chondroitin sulfate N-acetylgalactosaminyltransferase 2
LOC135110328	-1.65806	0.000275873	Down	Microtubule-associated proteins 1A/1B light chain 3A
LOC135110343	-1.03633	0.00909723	Down	Protein RER1
LOC135110352	-3.26608	2.14385e-07	Down	Beta-alanine transporter
LOC135110409	-1.5434	0.000161705	Down	Probable citrate synthase 1, mitochondrial
LOC135110421	-1.53199	1.76347e-06	Down	Oxidative stress-responsive serine-rich protein 1
LOC135110426	-2.09158	4.78546e-07	Down	Atos homolog protein A
LOC135110429	-2.44473	0.00147344	Down	Rho GTPase-activating protein 18
LOC135110455	-1.67479	0.0136619	Down	Longitudinals lacking protein-like
LOC135110456	-1.71702	0.00850158	Down	SET domain-containing protein SmydA-8, isoform A
LOC135110491	-1.33034	0.00650555	Down	Facilitated trehalose transporter Tret1
LOC135110518	-2.13518	4.78264e-11	Down	Inositol-trisphosphate 3-kinase homolog
LOC135110520	-1.59932	2.67389e-06	Down	Neuroblastoma suppressor of tumorigenicity 1
LOC135110560	-2.44378	8.4772e-13	Down	GAS2-like protein pickled eggs
LOC135110579	-1.43374	0.000969832	Down	U-scoloptoxin(01)-Er1a OS=Ethmostigmus rubripes OX=62613 PE=3 SV=1
LOC135110584	-1.66357	0.000202728	Down	Pleckstrin homology domain-containing family G member 5
LOC135110599	-3.19045	1.52579e-15	Down	L-threonine 3-dehydrogenase, mitochondrial
LOC135110606	-1.90286	0.00637652	Down	Dipeptidase 1
LOC135110608	-3.43034	4.8872e-07	Down	UDP-glucosyltransferase 2
LOC135110610	-2.84193	2.38011e-10	Down	UDP-glycosyltransferase UGT5
LOC135110612	-4.25279	9.07052e-25	Down	UDP-glucosyltransferase 2
LOC135110615	-6.92804	4.47633e-07	Down	UDP-glucosyltransferase 2
LOC135110617	-1.13625	0.00307253	Down	ATP-binding cassette sub-family G member 8
LOC135110618	-2.304	3.29507e-07	Down	Ets DNA-binding protein pokkuri
LOC135110619	-3.15837	3.2518e-09	Down	Fatty acid CoA ligase Acsl3
LOC135110620	-1.375	0.0105691	Down	ATP-binding cassette sub-family G member 5
LOC135110621	-6.49619	5.90863e-10	Down	UDP-glucosyltransferase 2
LOC135110624	-1.40001	0.00512083	Down	Pleckstrin homology domain-containing family A member 6
LOC135110644	-2.86812	6.43746e-06	Down	Beta,beta-carotene 15,15'-dioxygenase
LOC135110645	-6.19132	3.68041e-47	Down	Gamma-butyrobetaine dioxygenase
LOC135110690	-2.35297	0.00642289	Down	Protein bric-a-brac 2
LOC135110691	-2.05225	7.72148e-07	Down	WAP four-disulfide core domain protein 1
LOC135110718	-4.83412	0.00246877	Down	Peptidyl-prolyl cis-trans isomerase
LOC135110719	-5.52697	0.0026987	Down	Uncharacterized protein K02A2.6
LOC135110777	-3.11578	3.46878e-06	Down	Atypical kinase COQ8B, mitochondrial
LOC135110853	-3.04531	0.000153857	Down	Isthmin-2
LOC135110916	-1.39418	0.0115192	Down	CTD small phosphatase-like protein 2-A
LOC135110932	-6.18374	6.36593e-23	Down	Guanine deaminase
LOC135110951	-2.11353	8.91739e-06	Down	Serine/threonine-protein kinase pim-3
LOC135110952	-2.03268	4.17283e-06	Down	Serine/threonine-protein kinase pim-3
LOC135110956	-2.0135	2.67343e-08	Down	Complex I assembly factor ACAD9, mitochondrial
LOC135110984	-4.58582	2.5085e-40	Down	Serine proteinase stubble
LOC135110988	-2.48275	6.5753e-09	Down	Sodium-coupled monocarboxylate transporter 2
LOC135110996	-1.30996	0.00116142	Down	Sodium-coupled neutral amino acid transporter 7
LOC135111013	-2.77704	0.00532754	Down	Adenylate cyclase type 3
LOC135111018	-2.20619	5.79867e-09	Down	Nidogen
LOC135111021	-1.57419	2.72378e-05	Down	Anion exchange protein 2
LOC135111047	-3.68542	0.00235497	Down	GAS2-like protein pickled eggs
LOC135111051	-2.77639	4.26668e-05	Down	Vitellogenin OS=Penaeus merguiensis OX=71412 PE=1 SV=2
LOC135111060	-2.63837	6.29079e-14	Down	Xanthine dehydrogenase/oxidase
LOC135111089	-3.47856	9.66936e-27	Down	Leucine-rich repeat-containing protein 40
LOC135111105	-2.49766	1.73167e-10	Down	Protein slowmo
LOC135111132	-1.52552	0.0137797	Down	Hillarin
LOC135111159	-2.58638	5.77982e-08	Down	Calcium-independent phospholipase A2-gamma
LOC135111163	-1.34406	0.0124581	Down	Sialin
LOC135111166	-1.10008	0.00525296	Down	Protein amalgam
LOC135111251	-2.75955	1.056e-14	Down	Ribosomal protein S6 kinase alpha-5
LOC135111255	-1.12249	0.0028767	Down	Unconventional myosin IC
LOC135111264	-1.93819	0.00121982	Down	Neural cell adhesion molecule 1
LOC135111369	-2.0872	0.00180577	Down	Protein lev-9
LOC135111375	-1.3498	0.00823361	Down	Glutamate carboxypeptidase 2
LOC135111417	-1.80238	1.13333e-06	Down	Equilibrative nucleobase transporter 1
LOC135111433	-1.8963	5.3073e-05	Down	Major facilitator superfamily domain-containing protein 6
LOC135111441	-1.42535	0.000848702	Down	Probable G-protein coupled receptor Mth-like 4
LOC135111452	-5.32792	4.59637e-22	Down	Protein Skeletor, isoforms B/C
LOC135111464	-1.55835	0.0015142	Down	Enteropeptidase
LOC135111472	-1.44216	6.52201e-06	Down	Puratrophin-1
LOC135111478	-6.12509	2.04524e-05	Down	Alkylglycerol monooxygenase
LOC135111486	-1.75056	0.000700082	Down	Cysteine sulfinic acid decarboxylase
LOC135111492	-1.26105	0.000915205	Down	Mitochondrial basic amino acids transporter
LOC135111568	-2.56892	3.81557e-10	Down	Arrestin homolog OS=Heliothis virescens OX=7102 PE=3 SV=1
LOC135111579	-2.18416	3.69809e-06	Down	Kinesin-like protein KIF19
LOC135111586	-4.36702	4.5544e-29	Down	Protein unc-13 homolog D
LOC135111604	-1.99632	3.38521e-08	Down	Solute carrier family 2, facilitated glucose transporter member 1
LOC135111608	-1.31082	0.00072261	Down	E3 ubiquitin-protein ligase MIB2
LOC135111609	-1.20521	0.00236731	Down	Sphingosine kinase 2
LOC135111614	-6.95315	4.21498e-39	Down	Pancreatic triacylglycerol lipase (Fragment)
LOC135111657	-1.83546	0.00106557	Down	Cyclin-dependent kinase-like 4
LOC135111659	-1.90872	7.27013e-05	Down	Harmonin
LOC135111666	-2.87212	0.0127279	Down	Synaptotagmin-16
LOC135111685	-1.76154	5.25106e-06	Down	Rho GTPase-activating protein 21
LOC135111692	-1.86389	0.000278317	Down	Vitelline membrane outer layer protein 1 homolog
LOC135111694	-2.10462	3.72554e-05	Down	Glutamyl aminopeptidase
LOC135111697	-3.62338	1.56732e-13	Down	Solute carrier family 46 member 3
LOC135111720	-1.76765	0.0104461	Down	Serine/threonine-protein kinase/endoribonuclease IRE1
LOC135111757	-1.5336	4.3722e-06	Down	Beclin-1-like protein
LOC135111762	-2.98366	7.42242e-07	Down	Carboxylic ester hydrolase
LOC135111772	-1.88179	0.000387621	Down	Cytochrome c OS=Schistocerca gregaria OX=7010 PE=1 SV=2
LOC135111773	-1.8414	0.00305005	Down	Cytochrome c OS=Pectinaria gouldii OX=260746 PE=3 SV=1
LOC135111899	-1.31191	0.000607894	Down	Telokin OS=Meleagris gallopavo OX=9103 PE=1 SV=1
LOC135111906	-1.74153	0.00553318	Down	A disintegrin and metalloproteinase with thrombospondin motifs like
LOC135111949	-2.46231	6.70249e-09	Down	Innexin inx2
LOC135111962	-2.65161	5.45653e-05	Down	Conserved oligomeric Golgi complex subunit 6
LOC135111984	-2.04357	0.00787354	Down	cAMP-specific 3',5'-cyclic phosphodiesterase, isoform I
LOC135111987	-1.12102	0.0121004	Down	cAMP-specific 3',5'-cyclic phosphodiesterase, isoform F
LOC135111989	-1.81631	0.000111589	Down	Glutaminase kidney isoform, mitochondrial
LOC135112001	-2.28363	5.67734e-12	Down	Tyrosine kinase receptor Cad96Ca
LOC135112032	-3.99098	0.00662531	Down	Beta-1,3-galactosyltransferase 5
LOC135112044	-1.37314	0.00310118	Down	4F2 cell-surface antigen heavy chain
LOC135112058	-2.20326	3.47186e-06	Down	Organic cation transporter protein
LOC135112063	-1.08378	0.00614865	Down	Alanine--glyoxylate aminotransferase 2, mitochondrial
LOC135112075	-1.4428	0.00672024	Down	T-cell leukemia homeobox protein 3
LOC135112084	-1.46794	0.00220433	Down	Plasma membrane calcium-transporting ATPase 3
LOC135112114	-1.33983	0.00182787	Down	Tensin-1
LOC135112136	-3.71128	1.76333e-05	Down	Protein unzipped
LOC135112139	-1.86649	2.10115e-05	Down	Transforming acidic coiled-coil-containing protein 3
LOC135112142	-2.67979	1.36971e-10	Down	E3 ubiquitin-protein ligase ZNRF2
LOC135112145	-1.11198	0.007139	Down	Sulfide:quinone oxidoreductase, mitochondrial
LOC135112154	-1.22967	0.000379073	Down	Sodium-coupled monocarboxylate transporter 2
LOC135112175	-2.03236	0.000359952	Down	Beta-alanyl-dopamine/carcinine hydrolase
LOC135112186	-2.28952	9.66484e-10	Down	Cadherin-99C
LOC135112321	-1.66453	0.00854445	Down	G-protein coupled receptor Mth2
LOC135112322	-1.54815	0.000173543	Down	Phytanoyl-CoA dioxygenase, peroxisomal
LOC135112341	-1.27824	0.0108179	Down	Dehydrogenase/reductase SDR family member 12
LOC135112346	-1.26069	0.00488942	Down	DBH-like monooxygenase protein 1
LOC135112362	-1.19424	0.00500788	Down	Protein disabled
LOC135112364	-4.45074	1.97743e-08	Down	Lactosylceramide 1,3-N-acetyl-beta-D-glucosaminyltransferase A
LOC135112366	-1.74754	0.000304986	Down	Mothers against decapentaplegic homolog 6
LOC135112367	-1.37485	0.000709728	Down	Mothers against decapentaplegic homolog 6
LOC135112370	-1.85353	2.39974e-07	Down	U-scoloptoxin(01)-Er1a OS=Ethmostigmus rubripes OX=62613 PE=3 SV=1
LOC135112445	-1.79522	0.00024971	Down	Glutamate receptor ionotropic, kainate 5
LOC135112506	-2.21785	3.91684e-05	Down	Chorion peroxidase
LOC135112521	-2.11221	0.00348645	Down	Twitchin
LOC135112567	-1.50371	0.00482439	Down	Tektin-3
LOC135112576	-1.14404	0.00438975	Down	Beta-arrestin-1
LOC135112588	-1.58854	0.00216082	Down	Protein kinase C, brain isozyme
LOC135112590	-2.04343	0.00570976	Down	Regulator of G-protein signaling 2
LOC135112605	-1.29424	0.00236991	Down	Protein FAM167A
LOC135112610	-2.38016	1.38413e-10	Down	Protein takeout
LOC135112623	-2.47273	4.52755e-16	Down	Ribosomal protein S6 kinase beta-1
LOC135112625	-1.03266	0.0105578	Down	RPA-interacting protein B
LOC135112664	-2.88714	3.63425e-05	Down	Potassium channel subfamily K member 1
LOC135112684	-4.21459	1.07524e-17	Down	Ras-related and estrogen-regulated growth inhibitor
LOC135112686	-1.98713	0.000705085	Down	Monocarboxylate transporter 12
LOC135112705	-2.11286	0.000163157	Down	Kinesin-like protein KIF12
LOC135112707	-2.45577	0.000112014	Down	Acetylcholine receptor subunit alpha-type acr-16
LOC135112740	-1.71336	0.00348063	Down	Sex peptide receptor
LOC135112742	-1.68886	2.64707e-05	Down	Myosin light chain kinase, smooth muscle
LOC135112745	-1.92271	9.16751e-10	Down	Ras-related protein Rap-2c
LOC135112749	-4.12938	0.00176951	Down	Cuticle protein CP575 OS=Cancer pagurus OX=6755 PE=1 SV=1
LOC135112809	-1.13413	0.00515754	Down	Platelet glycoprotein Ib beta chain
LOC135112811	-1.4314	0.000135959	Down	FYVE, RhoGEF and PH domain-containing protein 6
LOC135112829	-3.25468	9.01713e-10	Down	Cytochrome P450 3A41
LOC135112831	-3.32498	1.89066e-05	Down	Cytochrome P450 3A41
LOC135112833	-1.90137	1.06544e-05	Down	Proton myo-inositol cotransporter
LOC135112845	-1.84954	3.93066e-08	Down	Ras GTPase-activating protein raskol
LOC135112850	-2.34569	0.00929695	Down	ADP-ribosylation factor-like protein 4C
LOC135112853	-3.7463	3.44512e-15	Down	Monocarboxylate transporter 9
LOC135112856	-2.2811	9.69923e-08	Down	Gastric triacylglycerol lipase
LOC135112860	-1.49879	0.00225027	Down	Synembryn-A
LOC135112863	-2.5166	0.00586717	Down	Transcription factor MafK
LOC135112900	-2.01415	0.00528852	Down	Ionotropic receptor 21a
LOC135112913	-2.12164	0.00746342	Down	Titin
LOC135112921	-3.36503	2.14465e-14	Down	Heat shock protein 22
LOC135112987	-5.57874	8.21751e-06	Down	Pro-resilin
LOC135112992	-1.33195	0.00150548	Down	N-myc proto-oncogene protein
LOC135112993	-1.34261	0.00556768	Down	BTB/POZ domain-containing protein 6
LOC135113005	-2.0039	0.00105971	Down	Leucine-rich repeat and calponin homology domain-containing protein
LOC135113012	-1.96837	0.00387079	Down	Mucin-6 (Fragment)
LOC135113019	-4.04654	2.68155e-22	Down	Pro-resilin
LOC135113023	-1.72315	0.000239148	Down	Transcription factor RFX4
LOC135113049	-1.52506	0.00593259	Down	Pancreatic triacylglycerol lipase
LOC135113054	-1.72307	1.23626e-05	Down	N-myc proto-oncogene protein
LOC135113072	-1.50378	0.0037308	Down	Mitogen-activated protein kinase kinase kinase 9
LOC135113079	-1.94086	0.0118213	Down	Solute carrier family 2, facilitated glucose transporter member 1
LOC135113105	-2.18644	3.5529e-07	Down	Alkylglycerol monooxygenase
LOC135113119	-1.05837	0.0127159	Down	Succinate dehydrogenase [ubiquinone] cytochrome b small subunit, mitochondrial
LOC135113123	-1.17148	0.0052003	Down	HMG box transcription factor BBX
LOC135113124	-1.24812	0.00544737	Down	Carboxypeptidase A2
LOC135113140	-1.48461	0.000725115	Down	Centromere protein V
LOC135113148	-2.82624	5.66848e-09	Down	C-type lectin mannose-binding isoform OS=Notechis scutatus scutatus OX=70142 PE=2 SV=1
LOC135113171	-2.46922	4.16576e-05	Down	C-reactive protein 1.1 OS=Limulus polyphemus OX=6850 PE=1 SV=1
LOC135113187	-3.42262	1.59927e-07	Down	Uridine phosphorylase 1
LOC135113220	-3.93653	0.00121641	Down	Polycystic kidney disease protein 1-like 2
LOC135113231	-2.40572	5.92249e-06	Down	Juvenile hormone esterase
LOC135113233	-1.30458	0.00686355	Down	Inositol polyphosphate-5-phosphatase A
LOC135113234	-2.97304	0.00865395	Down	BPTI/Kunitz domain-containing protein (Fragment) OS=Haliotis asinina OX=109174 PE=1 SV=1
LOC135113245	-1.4836	0.00105662	Down	Neuronal pentraxin receptor
LOC135113251	-1.32312	0.00854712	Down	Matrix metalloproteinase-2
LOC135113260	-3.84616	7.90419e-05	Down	Pro-resilin
LOC135113263	-5.93079	1.82484e-08	Down	Pro-resilin
LOC135113266	-8.2356	2.32494e-20	Down	Pro-resilin
LOC135113273	-8.34469	6.12212e-10	Down	Pro-resilin
LOC135113312	-5.73875	7.09996e-05	Down	Pro-resilin
LOC135113319	-6.4448	4.01902e-05	Down	Pro-resilin
LOC135113341	-2.00257	0.0123197	Down	Hemicentin-1
LOC135113351	-1.11023	0.000361759	Down	Ubiquitin conjugation factor E4 B
LOC135113377	-2.82823	0.000123419	Down	Organic cation transporter protein
LOC135113397	-9.06087	2.33921e-11	Down	Pro-resilin
LOC135113508	-2.90835	1.90745e-09	Down	PDZ domain-containing RING finger protein 4
LOC135113512	-3.4964	2.03321e-05	Down	Glucose dehydrogenase [FAD, quinone]
LOC135113538	-1.53647	8.74674e-05	Down	Transmembrane and coiled-coil domains protein 2
LOC135113541	-2.01975	2.00458e-06	Down	Follistatin-related protein 1
LOC135113546	-4.10279	0.00338988	Down	Caspase-6
LOC135113550	-2.5712	0.00053185	Down	Probable glutamate receptor
LOC135113553	-3.23358	0.000942847	Down	Glutamate receptor 1
LOC135113587	-1.99108	0.000154062	Down	E3 ubiquitin-protein ligase RNF19A
LOC135113589	-2.0818	2.24563e-07	Down	Solute carrier family 40 member 1
LOC135113598	-1.50876	0.0100599	Down	Partitioning defective 3 homolog
LOC135113617	-2.37373	0.00143753	Down	Dual specificity calcium/calmodulin-dependent 3',5'-cyclic nucleotide phosphodiesterase 1
LOC135113641	-2.40622	2.99055e-05	Down	DENN domain-containing protein 5B
LOC135113655	-1.02587	0.00796852	Down	Fatty-acid amide hydrolase 2-B
LOC135113671	-1.06934	0.00712942	Down	Acetylgalactosaminyl-O-glycosyl-glycoprotein beta-1,3-N-acetylglucosaminyltransferase
LOC135113680	-1.14735	0.000409569	Down	Unconventional myosin-XVIIIa
LOC135113682	-2.1562	0.00182608	Down	Zinc transporter ZIP1
LOC135113695	-1.20658	0.00436339	Down	Inactive serine/threonine-protein kinase TEX14
LOC135113702	-2.24626	0.000804941	Down	Toll-like receptor 2 type-2
LOC135113704	-1.93531	0.00965961	Down	Phosphatidylinositol 4,5-bisphosphate 5-phosphatase A
LOC135113707	-2.62723	3.57699e-07	Down	Pyridoxal kinase
LOC135113713	-1.09715	0.00217023	Down	Annexin-B12
LOC135113730	-2.53609	0.000224322	Down	Cysteine protease ATG4D
LOC135113738	-1.80141	3.76075e-06	Down	Arylsulfatase B
LOC135113741	-1.99854	0.0117739	Down	Choline transporter-like protein 4
LOC135113744	-1.14576	0.00151789	Down	PTB domain-containing engulfment adapter protein 1
LOC135113752	-1.64745	0.00722	Down	Ras-related protein Rab-32B
LOC135113762	-1.9311	0.00117363	Down	EF-hand calcium-binding domain-containing protein 4B
LOC135113773	-2.43417	6.86858e-05	Down	Argininosuccinate synthase
LOC135113779	-2.20201	9.048e-06	Down	Juvenile hormone esterase
LOC135113791	-1.61677	0.00358983	Down	Autophagy-related protein 9A
LOC135113836	-2.8614	0.00549457	Down	Glutamate receptor ionotropic, delta-2
LOC135113839	-1.44799	0.00175398	Down	Low density lipoprotein receptor adapter protein 1-B
LOC135113847	-2.13723	0.00533166	Down	Glutamate receptor ionotropic, kainate glr-3
LOC135113871	-2.13693	0.010944	Down	Monocarboxylate transporter 10
LOC135113883	-3.01783	0.00338871	Down	Glutamate receptor ionotropic, delta-2
LOC135113953	-2.41472	0.0101884	Down	Pecanex-like protein 4
LOC135113969	-2.36076	4.67549e-05	Down	Sodium- and chloride-dependent glycine transporter 1
LOC135113997	-1.67683	0.000323906	Down	Elongation of very long chain fatty acids protein AAEL008004
LOC135114016	-3.68642	3.9768e-06	Down	CUB and sushi domain-containing protein 1
LOC135114036	-5.81085	1.57786e-12	Down	Neurotrypsin
LOC135114041	-2.24849	1.01293e-05	Down	Phosphatidate phosphatase LPIN2
LOC135114042	-2.10369	0.00317167	Down	Phosphatidylinositol 4-phosphate 3-kinase C2 domain-containing subunit beta
LOC135114077	-1.20279	0.00747405	Down	Multiple epidermal growth factor-like domains protein 6
LOC135114096	-2.97928	3.91428e-16	Down	Ubiquitin carboxyl-terminal hydrolase 2
LOC135114102	-2.4464	0.00914635	Down	Integral membrane protein DGCR2/IDD
LOC135114108	-1.72981	0.000329487	Down	Patatin-like phospholipase domain-containing protein 2
LOC135114127	-3.28293	0.00193337	Down	Autophagy-related protein 2 homolog B
LOC135114128	-3.47743	0.000254249	Down	Gamma-aminobutyric acid receptor subunit beta-like
LOC135114145	-2.30949	0.000864337	Down	Collagen and calcium-binding EGF domain-containing protein 1
LOC135114146	-1.65864	0.00711064	Down	Collagen alpha-1(XI) chain
LOC135114147	-1.4856	0.000594134	Down	Caskin-1
LOC135114155	-4.52377	0.00144185	Down	Calsenilin
LOC135114207	-3.20013	0.0015239	Down	Nischarin
LOC135114225	-1.50414	0.00556847	Down	Alkylglycerol monooxygenase
LOC135114242	-1.08329	0.00718976	Down	Transcription factor HES-4
LOC135114246	-2.71926	1.68645e-05	Down	Ras-related and estrogen-regulated growth inhibitor-like protein
LOC135114249	-1.90147	0.000532608	Down	Ras-related and estrogen-regulated growth inhibitor-like protein
LOC135114259	-1.61431	7.36014e-05	Down	Polycystic kidney disease protein 1-like 2
LOC135114276	-5.32148	8.5161e-10	Down	Elongation of very long chain fatty acids protein AAEL008004
LOC135114282	-1.42815	0.00309562	Down	Cuticlin-4
LOC135114285	-3.61482	0.000851029	Down	EGF-like repeat and discoidin I-like domain-containing protein 3
LOC135114392	-1.87382	1.10714e-07	Down	Cytochrome c oxidase assembly factor 7 homolog
LOC135114497	-3.30877	6.04949e-08	Down	Cubilin
LOC135114639	-1.18388	0.0126884	Down	Phenoloxidase-activating factor 2
LOC135114662	-4.597	4.76692e-34	Down	Facilitated trehalose transporter Tret1
LOC135114684	-2.871	3.29623e-11	Down	Sodium-dependent organic anion transporter
LOC135114690	-2.5412	0.00404062	Down	Matrix metalloproteinase-21
LOC135114696	-2.74805	0.000796171	Down	Neprilysin-1
LOC135114736	-2.94571	0.00110839	Down	Heat shock protein 22
LOC135114743	-2.39273	1.73269e-14	Down	Longitudinals lacking protein-like
LOC135114744	-1.43564	0.00697473	Down	Octopamine receptor beta-1R
LOC135114766	-1.30375	0.00416814	Down	Nuclear factor NF-kappa-B p105 subunit
LOC135114768	-2.10314	8.43763e-08	Down	SAM and SH3 domain-containing protein 1
LOC135114778	-1.53322	4.60447e-05	Down	Tyrosine decarboxylase
LOC135114792	-1.89142	9.92485e-05	Down	Homeobox protein Mohawk
LOC135114812	-1.03066	0.0101537	Down	ADP-ribosylation factor-like protein 4C
LOC135114815	-2.1035	3.29974e-05	Down	Early growth response protein 1-B
LOC135114823	-1.40726	0.00608567	Down	Juvenile hormone esterase
LOC135114841	-1.17394	0.00962415	Down	Bone morphogenetic protein receptor type-2
LOC135114842	-1.57048	1.6469e-05	Down	Venom dipeptidyl peptidase 4 OS=Vespula vulgaris OX=7454 PE=1 SV=1
LOC135114848	-2.41382	1.43798e-05	Down	Lysosome membrane protein 2
LOC135114877	-2.12932	0.00381806	Down	Tubulin beta chain OS=Pseudopleuronectes americanus OX=8265 PE=2 SV=1
LOC135114886	-2.89322	1.62939e-08	Down	Juvenile hormone esterase
LOC135114916	-3.64577	0.000789536	Down	Neuroglobin
LOC135114920	-5.81266	5.0427e-12	Down	Sarcosine dehydrogenase, mitochondrial
LOC135114923	-1.53783	0.0129847	Down	Aminopeptidase N
LOC135114926	-3.07751	5.7609e-07	Down	Aminopeptidase N
LOC135114934	-1.68846	3.99811e-08	Down	Putative actin-26
LOC135114948	-1.7387	1.9309e-06	Down	Cubilin
LOC135114958	-5.80075	3.00843e-35	Down	Peroxidasin homolog
LOC135114967	-1.96247	6.24343e-10	Down	Putative ferric-chelate reductase 1 homolog
LOC135114971	-2.45285	5.87255e-08	Down	Early estrogen-induced gene 1 protein
LOC135114979	-4.97361	5.2574e-15	Down	Aminopeptidase N
LOC135114982	-1.99854	0.00247937	Down	Beta-1,4-glucuronyltransferase 1
LOC135114996	-2.41866	0.00687509	Down	Nose resistant to fluoxetine protein 6
LOC135115022	-1.11277	0.00438629	Down	Supervillin
LOC135115025	-2.08082	0.000432357	Down	Carbohydrate sulfotransferase 9
LOC135115047	-9.52404	2.82907e-13	Down	U-scoloptoxin(01)-Er1a OS=Ethmostigmus rubripes OX=62613 PE=3 SV=1
LOC135115055	-1.54843	0.000309381	Down	Asparagine synthetase domain-containing protein 1
LOC135115064	-1.72534	0.000484942	Down	Choline-phosphate cytidylyltransferase A
LOC135115082	-1.26577	0.00594611	Down	Rho guanine nucleotide exchange factor 16
LOC135115084	-4.30026	1.34293e-15	Down	Aminopeptidase N
LOC135115102	-1.03429	0.00869178	Down	Disks large-associated protein 4
LOC135115103	-1.79198	0.000237526	Down	Adenosine deaminase 2
LOC135115105	-2.55783	6.1924e-06	Down	Dipeptidyl peptidase 1
LOC135115108	-1.6832	0.000213537	Down	Actin-2
LOC135115199	-1.74886	0.00363607	Down	Rhodanese domain-containing protein CG4456
LOC135115222	-2.52822	2.79132e-06	Down	Dwarfin sma-2
LOC135115235	-3.86313	3.18313e-17	Down	Monocarboxylate transporter 14
LOC135115248	-8.87125	2.58445e-11	Down	Pro-resilin
LOC135115301	-4.16663	1.06587e-29	Down	Probable glucosamine 6-phosphate N-acetyltransferase
LOC135115307	-1.32078	0.00147073	Down	Protein FAM43A
LOC135115312	-2.65047	9.62342e-05	Down	Protein spinster
LOC135115343	-1.14418	0.00695689	Down	Transmembrane protein 41B
LOC135115400	-1.87686	0.000378162	Down	Protein bunched, class 2/F/G isoform
LOC135115413	-1.04012	0.0023012	Down	Matrix metalloproteinase-14
LOC135115420	-1.24604	0.00236289	Down	Tectonin beta-propeller repeat-containing protein
LOC135115426	-3.36982	2.70835e-24	Down	G-protein coupled receptor 161
LOC135115463	-1.11374	0.00086541	Down	Prostatic acid phosphatase
LOC135115479	-1.04535	0.012276	Down	Echinoderm microtubule-associated protein-like 1
LOC135115499	-2.62928	0.000488241	Down	BICD family-like cargo adapter 1
LOC135115514	-1.58263	1.29649e-06	Down	Calcium-transporting ATPase type 2C member 1
LOC135115535	-3.14532	0.00586824	Down	Sphingomyelin phosphodiesterase
LOC135115576	-1.18655	0.0083675	Down	C-type lectin domain family 1 member B
LOC135115635	-1.97572	0.000260786	Down	Adenylate cyclase type 2
LOC135115667	-1.24229	0.00747565	Down	Serine/threonine-protein phosphatase 4 regulatory subunit 1
LOC135115713	-2.8623	0.00126618	Down	Transient receptor potential channel pyrexia
LOC135115734	-1.24573	0.000953053	Down	Protein phosphatase 1 regulatory subunit 37
LOC135115738	-2.5595	2.01741e-09	Down	Cytochrome P450 302a1, mitochondrial
LOC135115742	-1.34936	0.000384575	Down	Protein pinocchio
LOC135115752	-2.46214	0.00544211	Down	Malate synthase
LOC135115757	-1.70751	6.14133e-05	Down	Chitin deacetylase 1
LOC135115759	-5.15717	0.00729623	Down	Chitin deacetylase 1
LOC135115763	-2.09203	2.30432e-05	Down	Chitin deacetylase 1
LOC135115764	-2.69606	2.54254e-09	Down	AN1-type zinc finger protein 6
LOC135115767	-1.77659	1.44183e-08	Down	Inositol 1,4,5-triphosphate receptor associated 2
LOC135115785	-4.20847	5.96466e-08	Down	Pro-resilin
LOC135115821	-2.38125	1.18474e-06	Down	Pyridoxine/pyridoxamine 5'-phosphate oxidase
LOC135115834	-1.65179	0.00018771	Down	Immediate early response gene 5-like protein
LOC135115840	-2.18444	0.00223561	Down	Glypican-5
LOC135115852	-3.11341	1.69682e-08	Down	U-scoloptoxin(01)-Cw1a OS=Cormocephalus westwoodi OX=1096223 PE=3 SV=1
LOC135115856	-1.40237	0.00747675	Down	Cilia- and flagella-associated protein 410
LOC135115863	-1.59518	9.39345e-05	Down	Actin maturation protease
LOC135115876	-3.43706	6.09552e-09	Down	Actin-binding Rho-activating protein
LOC135115889	-1.14336	0.00269796	Down	Fibulin-2
LOC135115921	-1.57679	0.00262283	Down	Uncharacterized kinase-like protein D1044.1
LOC135115941	-1.68037	0.00299717	Down	Protein escargot
LOC135115942	-1.50415	8.44422e-05	Down	Probable G-protein coupled receptor Mth-like 1
LOC135115945	-1.02038	0.00726586	Down	Escargot/snail protein homolog (Fragment) OS=Apis mellifera OX=7460 PE=3 SV=1
LOC135115966	-2.72791	3.28881e-18	Down	Carnitine O-palmitoyltransferase 1, liver isoform
LOC135115974	-1.94465	0.000749691	Down	Protein white
LOC135115983	-2.78858	2.50795e-07	Down	Unconventional myosin-XV
LOC135115994	-1.34786	0.00037348	Down	Globin CTT-VI
LOC135115996	-5.53957	6.83812e-12	Down	Lachesin
LOC135116005	-1.90792	0.0142734	Down	Protein trapped in endoderm-1
LOC135116033	-4.03661	1.86714e-16	Down	Cuticle protein CP463 OS=Cancer pagurus OX=6755 PE=1 SV=1
LOC135116034	-2.21118	6.01177e-05	Down	Cuticle protein CP1243 OS=Cancer pagurus OX=6755 PE=1 SV=1
LOC135116036	-3.24852	4.87397e-11	Down	Cuticle protein CP1246 OS=Cancer pagurus OX=6755 PE=1 SV=1
LOC135116038	-5.79106	4.94055e-05	Down	Cuticle protein CP1243 OS=Cancer pagurus OX=6755 PE=1 SV=1
LOC135116039	-2.66938	0.00187776	Down	Cuticle protein CP1243 OS=Cancer pagurus OX=6755 PE=1 SV=1
LOC135116040	-3.42488	6.77069e-13	Down	Cuticle protein CP1246 OS=Cancer pagurus OX=6755 PE=1 SV=1
LOC135116041	-7.76375	4.75616e-07	Down	Cuticle protein CP1246 OS=Cancer pagurus OX=6755 PE=1 SV=1
LOC135116074	-1.3453	0.00490777	Down	Cytochrome P450 2D3
LOC135116077	-3.18134	8.37165e-06	Down	B-cell receptor CD22
LOC135116084	-4.78626	0.00426263	Down	Neuronal pentraxin-2
LOC135116089	-2.15364	2.53603e-06	Down	Uncharacterized kinase-like protein D1044.1
LOC135116090	-3.03444	4.92297e-10	Down	Protein scarlet
LOC135116093	-1.85741	0.000281789	Down	Katanin p80 WD40 repeat-containing subunit B1
LOC135116151	-1.57004	5.06891e-05	Down	Disco-interacting protein 2
LOC135116161	-4.11719	5.44742e-11	Down	Phytanoyl-CoA dioxygenase domain-containing protein 1
LOC135116200	-2.47212	0.000198581	Down	N-acetyl-D-glucosamine kinase
LOC135116218	-1.77496	0.0111564	Down	Retinal homeobox protein Rx2
LOC135116220	-4.61394	1.71109e-22	Down	Sialin
LOC135116224	-6.79228	8.9245e-06	Down	Cuticle protein CP1246 OS=Cancer pagurus OX=6755 PE=1 SV=1
LOC135116225	-1.33075	0.000112976	Down	Arf-GAP with GTPase, ANK repeat and PH domain-containing protein 1
LOC135116275	-5.0881	0.012709	Down	Multiple epidermal growth factor-like domains protein 6
LOC135116323	-2.50208	7.24315e-06	Down	Phenoloxidase-activating factor 2 (Fragment)
LOC135116328	-2.54998	5.42095e-05	Down	C2 domain-containing protein 2
LOC135116334	-8.87465	7.2466e-17	Down	Pro-resilin
LOC135116379	-4.29488	3.85524e-06	Down	Adult-specific cuticular protein ACP-20
LOC135116384	-1.0411	0.00417324	Down	BMP-binding endothelial regulator protein
LOC135116406	-5.56878	0.0133402	Down	Protogenin B (Fragment)
LOC135116444	-5.98741	6.06424e-13	Down	ATP-dependent translocase ABCB1
LOC135116465	-1.82702	0.00126123	Down	Cuticle protein AM1199 OS=Cancer pagurus OX=6755 PE=1 SV=1
LOC135116472	-2.00478	0.00198661	Down	Dorsal-ventral patterning protein Sog
LOC135116485	-6.64174	1.91078e-25	Down	Zinc metalloproteinase nas-4
LOC135116486	-4.71383	0.000588352	Down	Zinc metalloproteinase nas-4
LOC135116501	-2.58121	0.00253979	Down	Forkhead box protein J2
LOC135116502	-1.6365	0.00270314	Down	Phospholipase A2
LOC135116514	-4.16958	2.74408e-21	Down	Basement membrane-specific heparan sulfate proteoglycan core protein
LOC135116525	-1.93651	0.000118293	Down	RING finger protein 11
